# Supplementary material for: Identification of Divergent Protein Domains by Combining HMM-HMM Comparisons and Co-Occurrence Detection
Source: PLoS One. 2014 Jun 5;9(6):e95275. doi: 10.1371/journal.pone.0095275 (PMC4046975; doi:10.1371/journal.pone.0095275)
Supplement: Table S1 — List of considered associations between domains and GO terms. (XLS) [file pone.0095275.s003.xls]

## Sheet: Biological Process
Pfam Domains	GO terms
PF00004	GO:0043170 GO:0044238
PF00005	GO:0006200
PF00006	GO:0034654
PF00007	GO:0001558
PF00009	GO:0006184
PF00010	GO:0006355
PF00013	GO:0006402
PF00016	GO:0015977 GO:0015979
PF00017	GO:0009987
PF00019	GO:0040007
PF00020	GO:0007165
PF00021	GO:0050789
PF00025	GO:0044763 GO:0050789
PF00027	GO:0009987
PF00029	GO:0007154
PF00031	GO:0044238 GO:0071704
PF00032	GO:0022904
PF00034	GO:0055114
PF00035	GO:0006396
PF00037	GO:0044710
PF00038	GO:0044699
PF00042	GO:0015671 GO:0055114
PF00043	GO:0008152
PF00045	GO:0006508
PF00049	GO:0044707
PF00051	GO:0019538
PF00052	GO:0044763
PF00054	GO:0044763
PF00055	GO:0044763
PF00056	GO:0006091 GO:0044262
PF00058	GO:0044699
PF00060	GO:0006811 GO:0035235
PF00072	GO:0035556
PF00073	GO:0006508 GO:0016032
PF00075	GO:0015074 GO:0090305
PF00077	GO:0006278 GO:0006508 GO:0046718
PF00079	GO:0008152
PF00088	GO:0044238 GO:0071704
PF00091	GO:0006184 GO:0044763 GO:0051258
PF00095	GO:0010466
PF00096	GO:0065007
PF00097	GO:0044238 GO:0044260 GO:0044699
PF00098	GO:0016032
PF00101	GO:0009853 GO:0015977 GO:0015979 GO:0055114
PF00102	GO:0035335
PF00104	GO:0006351
PF00105	GO:0006351 GO:0043401
PF00106	GO:0055114
PF00109	GO:0008152
PF00111	GO:0055114
PF00116	GO:0022900
PF00117	GO:0006725 GO:0044271 GO:0046483 GO:1901360 GO:1901576 GO:1901605
PF00120	GO:0006542
PF00121	GO:0006096 GO:0055114
PF00122	GO:0006812
PF00125	GO:0044763
PF00126	GO:0006351
PF00127	GO:0008152
PF00132	GO:0009058 GO:0071704
PF00133	GO:0006450
PF00134	GO:0000079 GO:0009987
PF00139	GO:0009987 GO:0044238 GO:0071704
PF00144	GO:0008152
PF00147	GO:0044699
PF00148	GO:0006807
PF00149	GO:0006139
PF00151	GO:0006629
PF00153	GO:0006810
PF00155	GO:0006351 GO:0006355
PF00158	GO:0006351
PF00160	GO:0000413
PF00161	GO:0006952
PF00162	GO:0016310
PF00163	GO:0006412
PF00165	GO:0006355
PF00167	GO:0009987
PF00168	GO:0009987
PF00172	GO:0006357 GO:0006366
PF00173	GO:0044710
PF00177	GO:0009987
PF00179	GO:0008152
PF00184	GO:0065007
PF00194	GO:0009987
PF00199	GO:0006979
PF00200	GO:0006508
PF00202	GO:0008152
PF00205	GO:0008152
PF00206	GO:0044237 GO:0044238 GO:0044281 GO:0071704
PF00207	GO:0010951
PF00210	GO:0055114
PF00216	GO:0044260
PF00217	GO:0016310
PF00218	GO:0000162
PF00224	GO:0016310
PF00226	GO:0006457
PF00233	GO:0008152
PF00240	GO:0043170 GO:0044238
PF00241	GO:0009987
PF00242	GO:0006278 GO:0090305
PF00244	GO:0008152
PF00245	GO:0016311
PF00248	GO:0055114
PF00251	GO:0005975
PF00254	GO:0000413
PF00258	GO:0055114
PF00264	GO:0055114
PF00265	GO:0006796
PF00270	GO:0006139
PF00271	GO:0043170 GO:0044237 GO:0044238
PF00273	GO:0051180
PF00275	GO:0019438 GO:0044238 GO:0044281 GO:1901362 GO:1901566
PF00278	GO:0008152
PF00283	GO:0009767
PF00284	GO:0009767
PF00288	GO:0016310
PF00290	GO:0000162
PF00291	GO:1901605
PF00292	GO:0006351 GO:0007275
PF00293	GO:0008152
PF00294	GO:0016310
PF00300	GO:0006796 GO:0044238 GO:0071704
PF00301	GO:0022900
PF00306	GO:0015986
PF00308	GO:0006270 GO:0006275
PF00310	GO:1901576 GO:1901605
PF00314	GO:0044238 GO:0071704
PF00319	GO:0006351 GO:0006355
PF00323	GO:0042742
PF00324	GO:0006811
PF00336	GO:0006278 GO:0019048
PF00337	GO:0006486
PF00338	GO:0009987
PF00339	GO:0050794 GO:0051716
PF00340	GO:0001660 GO:0006955 GO:0051781
PF00341	GO:0051781
PF00345	GO:0043711
PF00349	GO:0006096 GO:0016310
PF00350	GO:0006184
PF00351	GO:0009072
PF00354	GO:0044763
PF00356	GO:0006351
PF00357	GO:0007155 GO:0007229
PF00358	GO:0016310
PF00359	GO:0009401
PF00362	GO:0007155 GO:0007229
PF00364	GO:0008152
PF00367	GO:0009401 GO:0016310
PF00370	GO:0016310
PF00372	GO:0055114
PF00373	GO:0009987
PF00381	GO:0016310
PF00382	GO:0006352 GO:0006355
PF00383	GO:0034641 GO:0044281 GO:0046483 GO:1901360 GO:1901564
PF00388	GO:0006629 GO:0035556
PF00390	GO:0006108
PF00392	GO:0006351
PF00396	GO:0006508
PF00397	GO:0009987
PF00398	GO:0031167
PF00399	GO:0006950
PF00401	GO:0042777
PF00404	GO:0000272
PF00406	GO:0016310
PF00418	GO:0001578 GO:0007409 GO:0016358 GO:0018107 GO:0071310
PF00424	GO:0009987 GO:0051028
PF00425	GO:0009058
PF00428	GO:0042254
PF00429	GO:0009987
PF00432	GO:0008152
PF00433	GO:0007154
PF00436	GO:0009987
PF00438	GO:0006730
PF00440	GO:0006351 GO:0006355
PF00445	GO:0044710
PF00448	GO:0006184
PF00449	GO:0044270 GO:1901565
PF00454	GO:0016310
PF00455	GO:0006351 GO:0006355
PF00456	GO:0008152
PF00463	GO:0019752
PF00467	GO:0010467 GO:0034645 GO:0044238
PF00475	GO:0016311
PF00478	GO:0006164
PF00479	GO:0006098
PF00481	GO:0008152
PF00483	GO:0044238 GO:0071704
PF00484	GO:0008272
PF00485	GO:0016310
PF00486	GO:0034654 GO:0035556
PF00491	GO:0008152
PF00498	GO:0009987
PF00503	GO:0006184
PF00504	GO:0044237
PF00512	GO:0000160 GO:0023014
PF00514	GO:0009987
PF00516	GO:0006915 GO:0019062 GO:0046718
PF00517	GO:0009987
PF00532	GO:0008152
PF00533	GO:0006259
PF00535	GO:0008152
PF00540	GO:0016032
PF00541	GO:0007155 GO:0009405 GO:0019058
PF00543	GO:0044237 GO:0044238 GO:0050790 GO:0071704 GO:0072488
PF00548	GO:0006351
PF00550	GO:0008152
PF00551	GO:0044238 GO:0044249 GO:1901576
PF00552	GO:0015074 GO:0090305
PF00555	GO:0006952 GO:0009405 GO:0030435
PF00561	GO:0008152
PF00563	GO:0009190 GO:0035556
PF00565	GO:0009987
PF00566	GO:0032851
PF00567	GO:0009987
PF00568	GO:0044699
PF00569	GO:0044238 GO:0044260
PF00570	GO:0006139
PF00574	GO:0006508
PF00575	GO:0044237 GO:0044238 GO:0071704
PF00576	GO:0006144 GO:0006810
PF00579	GO:0006437
PF00580	GO:0006259
PF00581	GO:0008152
PF00582	GO:0009987 GO:0044699
PF00583	GO:0008152
PF00586	GO:0008152
PF00588	GO:0001510
PF00590	GO:0032259
PF00591	GO:0006725 GO:0034641 GO:0044238 GO:0044281 GO:0046483 GO:1901360 GO:1901564
PF00594	GO:0007596 GO:0019538
PF00596	GO:0044710
PF00598	GO:0039573
PF00605	GO:0006355
PF00607	GO:0019076
PF00611	GO:0009987
PF00613	GO:0046854 GO:0048015
PF00615	GO:0007154
PF00616	GO:0007165 GO:0043547
PF00617	GO:0051056
PF00618	GO:0007264
PF00626	GO:0044763
PF00627	GO:0044267
PF00630	GO:0009987
PF00632	GO:0016567
PF00633	GO:0006281
PF00634	GO:0000724
PF00639	GO:0000413 GO:0006457
PF00640	GO:0050794
PF00644	GO:0006471
PF00645	GO:0034645 GO:0044238
PF00650	GO:0006810
PF00654	GO:0006813
PF00658	GO:0016567
PF00664	GO:0006200
PF00666	GO:0042742
PF00668	GO:0008152
PF00670	GO:0006730
PF00675	GO:0008152
PF00677	GO:0009231 GO:0055114
PF00679	GO:0006184
PF00680	GO:0019079
PF00681	GO:0044763
PF00682	GO:0008152
PF00684	GO:0006457 GO:0009408
PF00686	GO:0044238 GO:0071704
PF00689	GO:0006812
PF00690	GO:0006812
PF00694	GO:0044237 GO:0044238 GO:0044710
PF00696	GO:0016310
PF00698	GO:0008152
PF00699	GO:0043419
PF00702	GO:0006812
PF00705	GO:0006260
PF00708	GO:0046944
PF00709	GO:0044208
PF00717	GO:0006508
PF00721	GO:0006508
PF00739	GO:0009405
PF00740	GO:0019062 GO:0075512
PF00741	GO:0031412
PF00742	GO:0009067
PF00745	GO:0006779
PF00749	GO:0006418
PF00751	GO:0007548
PF00752	GO:0090305
PF00753	GO:0009987
PF00755	GO:0008152
PF00766	GO:0022900
PF00767	GO:0006351 GO:0006508 GO:0018144 GO:0019079
PF00769	GO:0044763
PF00772	GO:0032508
PF00773	GO:0016070 GO:0090305
PF00775	GO:0009712
PF00778	GO:0007165
PF00779	GO:0006468
PF00784	GO:0044763
PF00786	GO:0009987
PF00791	GO:0007165
PF00792	GO:0046854 GO:0048015
PF00793	GO:0046417
PF00794	GO:0046854 GO:0048015
PF00795	GO:0009435
PF00804	GO:0016192
PF00809	GO:1901607
PF00813	GO:0043064
PF00814	GO:0043412 GO:0044238 GO:0044260
PF00825	GO:0090305
PF00828	GO:0006412
PF00835	GO:0006810 GO:0044763
PF00838	GO:0009987
PF00842	GO:0006522
PF00850	GO:0016575
PF00852	GO:0036065
PF00855	GO:0044237
PF00856	GO:0032259
PF00858	GO:0035725
PF00859	GO:0006351
PF00862	GO:0009058
PF00863	GO:0018144
PF00867	GO:0090305
PF00869	GO:0019062 GO:0075512
PF00870	GO:0006351 GO:0006355 GO:0006915 GO:0016043
PF00875	GO:0006281
PF00877	GO:0009056 GO:0043170
PF00881	GO:0055114
PF00882	GO:0044763
PF00890	GO:0055114
PF00891	GO:0032259
PF00892	GO:0006810
PF00893	GO:0006810
PF00899	GO:0008152
PF00900	GO:0006412
PF00903	GO:0055114
PF00905	GO:0044763
PF00906	GO:0019048
PF00907	GO:0006351
PF00908	GO:0045226
PF00909	GO:0072488
PF00910	GO:0019538 GO:0034645 GO:0090304
PF00912	GO:0009252
PF00915	GO:0006351 GO:0006508 GO:0019079
PF00917	GO:0019538
PF00920	GO:0044237 GO:0071704
PF00923	GO:0006098
PF00929	GO:0006259
PF00931	GO:0006952
PF00934	GO:0008152
PF00943	GO:0006508
PF00946	GO:0036265
PF00947	GO:0018144
PF00948	GO:0019058 GO:0019062 GO:0075512
PF00949	GO:0006370 GO:0006508 GO:0019062 GO:0019079 GO:0036265 GO:0075512
PF00953	GO:0007049 GO:0008360 GO:0009252 GO:0051301
PF00958	GO:0006541
PF00959	GO:0019835 GO:0042742
PF00969	GO:0002504
PF00970	GO:0055114
PF00972	GO:0006370 GO:0006508 GO:0019062 GO:0019079 GO:0036265 GO:0075512
PF00976	GO:0007165
PF00978	GO:0006396 GO:0019079 GO:0080009
PF00983	GO:0006396 GO:0016032 GO:0080009
PF00988	GO:0006543 GO:0070409
PF00989	GO:0007165 GO:0044237
PF00990	GO:0009190 GO:0035556
PF00992	GO:0001570 GO:0001980 GO:0006874 GO:0006937 GO:0032780 GO:0055010 GO:0060048
PF00993	GO:0002504
PF00999	GO:0006813
PF01001	GO:0016032
PF01002	GO:0006370 GO:0006508 GO:0019062 GO:0019079 GO:0036265 GO:0075512
PF01003	GO:0019058 GO:0019062 GO:0075512
PF01004	GO:0019062 GO:0046718
PF01005	GO:0006370 GO:0006508 GO:0019062 GO:0019079 GO:0036265 GO:0075512
PF01006	GO:0006508 GO:0019062 GO:0019079 GO:0019087 GO:0046718
PF01007	GO:0034765
PF01011	GO:0055114
PF01012	GO:0008152
PF01014	GO:0019428 GO:0055114
PF01018	GO:0006184
PF01021	GO:0006310 GO:0006508 GO:0015074 GO:0032196 GO:0046797 GO:0090305
PF01026	GO:0008152
PF01029	GO:0032259
PF01030	GO:0006468
PF01031	GO:0006184
PF01032	GO:0006810
PF01035	GO:0032259
PF01037	GO:0006351 GO:0006355
PF01039	GO:0008152
PF01040	GO:0008152
PF01041	GO:0008152
PF01042	GO:0008152
PF01043	GO:0006605 GO:0065002
PF01050	GO:0009058
PF01052	GO:0001539 GO:0006935
PF01053	GO:0008152
PF01061	GO:0006200
PF01064	GO:0006468 GO:0007178
PF01065	GO:0046718 GO:0075521
PF01067	GO:0006508
PF01070	GO:0055114
PF01071	GO:0006164 GO:0009113
PF01079	GO:0007267 GO:0007275
PF01082	GO:0044237 GO:1901564
PF01091	GO:0048731
PF01094	GO:0007165
PF01103	GO:0043165 GO:0051205
PF01108	GO:0065007
PF01113	GO:0019877
PF01114	GO:0043085
PF01118	GO:0008652
PF01128	GO:0016114 GO:0019288
PF01132	GO:0043043
PF01134	GO:0002098
PF01137	GO:0006396
PF01138	GO:0006396
PF01139	GO:0019538
PF01140	GO:0019068
PF01141	GO:0019068
PF01145	GO:0006508
PF01148	GO:0006796
PF01149	GO:0006289
PF01152	GO:0015671
PF01156	GO:0008152
PF01163	GO:0006468
PF01167	GO:0035556
PF01168	GO:0006522 GO:0009058
PF01170	GO:0032259
PF01171	GO:0006400
PF01172	GO:0042254
PF01177	GO:0044237 GO:0044710 GO:1901564
PF01183	GO:0005975
PF01188	GO:0008152
PF01189	GO:0008152
PF01195	GO:0008152 GO:0009987
PF01201	GO:0044238 GO:0044260
PF01202	GO:0044710
PF01204	GO:0005993
PF01206	GO:0055114
PF01207	GO:0002943
PF01209	GO:0032259
PF01210	GO:0005975
PF01213	GO:0000902
PF01214	GO:0045859
PF01217	GO:0006810
PF01222	GO:0055114
PF01223	GO:0008152
PF01225	GO:0009252
PF01227	GO:0018130 GO:0019438 GO:0044238 GO:0044271 GO:0044281 GO:1901362 GO:1901566
PF01230	GO:0008152
PF01231	GO:0071704
PF01233	GO:0006499
PF01243	GO:0042823
PF01244	GO:0006541
PF01246	GO:0008152
PF01256	GO:0016310
PF01258	GO:0006184 GO:0051258
PF01259	GO:0006189
PF01261	GO:0008152
PF01262	GO:0055114
PF01268	GO:0055114
PF01269	GO:0032259
PF01272	GO:0006351 GO:0006414
PF01276	GO:0008152
PF01281	GO:0006412
PF01286	GO:0006289
PF01287	GO:0006413 GO:0008612
PF01289	GO:0006629 GO:0007155
PF01292	GO:0022904
PF01296	GO:0007218 GO:0007399
PF01297	GO:0007155
PF01299	GO:0015991
PF01300	GO:0046944
PF01302	GO:0009987
PF01315	GO:0055114
PF01316	GO:0006351 GO:0006526 GO:0051259
PF01320	GO:0009405 GO:0030153
PF01321	GO:0009987
PF01324	GO:0009405
PF01325	GO:0006355
PF01326	GO:0006090
PF01327	GO:0019538 GO:0034645
PF01330	GO:0009432 GO:0032508
PF01336	GO:0044260 GO:0090304
PF01339	GO:0008152 GO:0035556
PF01348	GO:0008033
PF01349	GO:0006370 GO:0006508 GO:0019062 GO:0019079 GO:0036265 GO:0075512
PF01350	GO:0006370 GO:0006508 GO:0019062 GO:0019079 GO:0036265 GO:0075512
PF01351	GO:0006401 GO:0090305
PF01359	GO:0006313 GO:0015074
PF01367	GO:0008152
PF01368	GO:0044260 GO:0051716 GO:0090304
PF01372	GO:0006469 GO:0042742
PF01375	GO:0008152
PF01378	GO:0009405
PF01379	GO:0006779 GO:0018160
PF01385	GO:0006139
PF01389	GO:0044763
PF01392	GO:0009987
PF01394	GO:0006886 GO:0016192
PF01398	GO:0044238 GO:0044260
PF01403	GO:0007275
PF01404	GO:0006468
PF01406	GO:0006423
PF01408	GO:0055114
PF01409	GO:0006432
PF01410	GO:0044699
PF01414	GO:0007219 GO:0007275
PF01418	GO:0005975
PF01429	GO:0016043 GO:0044238 GO:0044260
PF01433	GO:0006508
PF01434	GO:0006200 GO:0030163
PF01437	GO:0007275
PF01443	GO:0010467 GO:0016070 GO:0032259
PF01447	GO:0006508
PF01448	GO:0006355
PF01450	GO:0009097 GO:0009099
PF01453	GO:0044763
PF01455	GO:0008152
PF01458	GO:0016539
PF01463	GO:0044763 GO:0050896
PF01464	GO:0043170
PF01471	GO:0008152
PF01472	GO:0006396
PF01473	GO:0071704
PF01477	GO:0009987
PF01478	GO:0006508 GO:0032259
PF01479	GO:0008152
PF01485	GO:0008152
PF01487	GO:0055114
PF01488	GO:0019438 GO:0055114 GO:1901362 GO:1901566
PF01493	GO:0006537
PF01494	GO:0055114
PF01501	GO:0009103
PF01503	GO:0008152
PF01504	GO:0046854
PF01505	GO:0044699
PF01506	GO:0006351 GO:0019079
PF01509	GO:0001522
PF01512	GO:0055114
PF01513	GO:0019674
PF01514	GO:0001539
PF01521	GO:0009058
PF01538	GO:0006508 GO:0019062 GO:0019079 GO:0019087 GO:0046718
PF01539	GO:0019048
PF01541	GO:0006289 GO:0009432 GO:0090305
PF01542	GO:0019048
PF01543	GO:0019048
PF01549	GO:0008152
PF01551	GO:0009056 GO:0043170
PF01552	GO:0006351 GO:0006508 GO:0006811 GO:0019062 GO:0019079 GO:0046718
PF01556	GO:0006457
PF01560	GO:0006508 GO:0019062 GO:0019079 GO:0019087 GO:0046718
PF01561	GO:0007165
PF01563	GO:0006508
PF01564	GO:0008152
PF01567	GO:0007165
PF01569	GO:0008152
PF01570	GO:0019058 GO:0019062 GO:0075512
PF01575	GO:0055114
PF01577	GO:0006351 GO:0018144 GO:0019079
PF01584	GO:0000160 GO:0016310
PF01588	GO:0006418
PF01590	GO:0044237
PF01591	GO:0006003
PF01595	GO:0008152
PF01596	GO:0008152
PF01600	GO:0006944 GO:0046813
PF01608	GO:0044699
PF01612	GO:0044260 GO:0090304
PF01614	GO:0006355
PF01618	GO:0015031
PF01627	GO:0016310
PF01628	GO:0006351 GO:0006950
PF01633	GO:0016310
PF01636	GO:0008152
PF01648	GO:0009987
PF01653	GO:0006260 GO:0006281
PF01654	GO:0055114
PF01656	GO:0006541 GO:0009236
PF01657	GO:0006468
PF01658	GO:0006021 GO:0008654
PF01661	GO:0006508 GO:0010467 GO:0019079
PF01663	GO:0008152
PF01676	GO:0006007
PF01680	GO:0009228
PF01694	GO:0006508
PF01695	GO:0006139
PF01696	GO:0009605
PF01706	GO:0001539 GO:0006935
PF01707	GO:0006396 GO:0080009
PF01709	GO:0044237 GO:0044238 GO:0071704
PF01713	GO:0006298 GO:0045005
PF01717	GO:0032259
PF01725	GO:0008033 GO:0009117 GO:0009143
PF01728	GO:0001510 GO:0006396
PF01738	GO:0008152
PF01739	GO:0032259
PF01740	GO:0008272
PF01742	GO:0051609
PF01746	GO:0008033 GO:0032259
PF01747	GO:0000103
PF01750	GO:0043085
PF01751	GO:0006259
PF01754	GO:0044267 GO:0044763 GO:0050794
PF01757	GO:0008152
PF01759	GO:0010466
PF01766	GO:0006508
PF01767	GO:0006508
PF01769	GO:0015693
PF01771	GO:0090305
PF01782	GO:0042274
PF01791	GO:0044237 GO:0044238 GO:1901575
PF01794	GO:0055114
PF01795	GO:0032259
PF01796	GO:0008152
PF01798	GO:0006396 GO:0022613
PF01807	GO:0006269
PF01814	GO:0009987 GO:0050896
PF01817	GO:0009095 GO:1901607
PF01820	GO:0008360 GO:0009252
PF01821	GO:0052547
PF01823	GO:0006955
PF01831	GO:0019079 GO:0019082 GO:0039520
PF01835	GO:0010951
PF01839	GO:0007155
PF01841	GO:0019538
PF01844	GO:0006259
PF01851	GO:0042176 GO:0050790
PF01861	GO:0008295
PF01867	GO:0043571 GO:0051607 GO:0090305
PF01869	GO:0008152
PF01871	GO:0006725 GO:0055114
PF01874	GO:0051191
PF01882	GO:0044238 GO:0071704
PF01883	GO:0055114
PF01888	GO:0055114
PF01894	GO:0008152
PF01895	GO:0044341
PF01909	GO:0006807
PF01925	GO:0071704
PF01926	GO:0006184
PF01927	GO:0006139 GO:0006450
PF01928	GO:0006171
PF01930	GO:0033567
PF01937	GO:0006796 GO:0044238 GO:0071704
PF01938	GO:0009451
PF01939	GO:0044237
PF01940	GO:0008152
PF01946	GO:0055114
PF01947	GO:0008152
PF01948	GO:0006207 GO:0006221
PF01955	GO:0008152
PF01957	GO:0006508
PF01965	GO:0008152
PF01966	GO:0008152
PF01968	GO:0008152
PF01973	GO:0006725 GO:0034641 GO:0046483 GO:1901360
PF01974	GO:0090305
PF01975	GO:0006464
PF01976	GO:0006464
PF01979	GO:0009112 GO:0019439 GO:0044270 GO:0046700 GO:1901361 GO:1901565
PF01980	GO:0044237 GO:0044238 GO:0071704
PF01982	GO:0009231 GO:0016310
PF01984	GO:0044710
PF01987	GO:0006950
PF01988	GO:0055114
PF01989	GO:0008152
PF01996	GO:0006529
PF02001	GO:0006352 GO:0006355
PF02002	GO:0006351
PF02008	GO:0009987 GO:0044238 GO:0071704
PF02012	GO:0005975
PF02013	GO:0005975
PF02014	GO:0009987
PF02018	GO:0044238 GO:0071704
PF02020	GO:0016070
PF02021	GO:0015979 GO:0015995 GO:0090305
PF02022	GO:0006278 GO:0006310 GO:0006508 GO:0015074 GO:0090305
PF02023	GO:0016032
PF02026	GO:0070588
PF02036	GO:0008152
PF02037	GO:0009987
PF02055	GO:0005975
PF02056	GO:0055114
PF02077	GO:0044710
PF02092	GO:0006420
PF02099	GO:0019538 GO:0044260
PF02100	GO:0043086
PF02108	GO:0001539
PF02120	GO:0006810
PF02122	GO:0006351
PF02123	GO:0019079
PF02128	GO:0006508
PF02132	GO:0006281 GO:0006310
PF02135	GO:0016573
PF02142	GO:0006221 GO:0006526
PF02145	GO:0043547
PF02146	GO:0006464
PF02148	GO:0044267
PF02149	GO:0006468
PF02151	GO:0043170 GO:0044238
PF02159	GO:0006351
PF02167	GO:0022904
PF02170	GO:0044238 GO:0044260
PF02171	GO:0044237 GO:0044763
PF02172	GO:0016573
PF02174	GO:0007016
PF02176	GO:0016567
PF02177	GO:0007399 GO:0019222 GO:0044238 GO:0044763 GO:0044767 GO:0071704
PF02178	GO:0009987
PF02181	GO:0030036
PF02182	GO:0006464 GO:0016568 GO:0043414
PF02183	GO:0006351
PF02188	GO:0008277
PF02190	GO:0030163
PF02191	GO:0007186
PF02194	GO:0007154
PF02196	GO:0006468 GO:0035556
PF02198	GO:0006355
PF02199	GO:0006665
PF02207	GO:0016567
PF02208	GO:0031589 GO:0051130 GO:0080090 GO:2000112
PF02210	GO:0044763
PF02211	GO:0006807
PF02212	GO:0006184
PF02213	GO:0006352 GO:0016570
PF02221	GO:0008152
PF02222	GO:0006189 GO:0055114
PF02223	GO:0006233
PF02224	GO:0016310
PF02225	GO:0006508
PF02226	GO:0006351 GO:0006508 GO:0006811 GO:0018144 GO:0019062 GO:0019079 GO:0046718
PF02239	GO:0008152
PF02241	GO:0015948
PF02247	GO:0006810 GO:0046740
PF02252	GO:0009308 GO:0055114
PF02256	GO:0055114
PF02259	GO:0016310
PF02260	GO:0016310
PF02262	GO:0016567 GO:0023051
PF02263	GO:0006184
PF02264	GO:0006811
PF02272	GO:0044260 GO:0090304
PF02275	GO:0006184 GO:0006414 GO:0045727
PF02277	GO:0009163 GO:0051188
PF02278	GO:0005975
PF02295	GO:0050794
PF02300	GO:0006099
PF02309	GO:0006351 GO:0009734
PF02310	GO:0008152
PF02311	GO:0006351
PF02316	GO:0015074
PF02319	GO:0006351
PF02337	GO:0006278 GO:0006310 GO:0006508 GO:0015074 GO:0046080 GO:0046718 GO:0075713 GO:0090305
PF02338	GO:0044237 GO:0044238 GO:0071704
PF02354	GO:0007218
PF02355	GO:0006886
PF02359	GO:0009987
PF02361	GO:0006200
PF02362	GO:0006351 GO:0006355 GO:0050896
PF02369	GO:0007155
PF02370	GO:0006909 GO:0009405
PF02373	GO:0008152
PF02374	GO:0008152
PF02375	GO:0008152
PF02376	GO:0006355
PF02377	GO:0007275 GO:0035556
PF02383	GO:0046856
PF02384	GO:0032775
PF02390	GO:0036265
PF02397	GO:0009058
PF02410	GO:0010608
PF02416	GO:0009306
PF02417	GO:0009987
PF02419	GO:0006810
PF02423	GO:0055114
PF02433	GO:0055114
PF02436	GO:0006094
PF02437	GO:0045892 GO:0090101
PF02439	GO:0044763 GO:0050896
PF02441	GO:0015937 GO:0015941
PF02445	GO:0019805
PF02452	GO:0044237
PF02457	GO:0006281
PF02458	GO:0008152
PF02460	GO:0044699
PF02463	GO:0051276
PF02464	GO:0006796 GO:0009108 GO:0018130 GO:0044238 GO:0090407 GO:1901362 GO:1901566
PF02465	GO:0007155
PF02467	GO:0006352 GO:0006355
PF02469	GO:0044763
PF02475	GO:0001510 GO:0006396
PF02482	GO:0044260 GO:0090304
PF02485	GO:0006024
PF02487	GO:0008152
PF02491	GO:0008360 GO:0051301
PF02492	GO:0009236
PF02494	GO:0009987
PF02503	GO:0016310
PF02504	GO:0055114
PF02517	GO:0008152
PF02518	GO:0000160 GO:0023014
PF02538	GO:0008152
PF02540	GO:0009165 GO:1901566
PF02545	GO:0008152
PF02551	GO:0044237 GO:0071704
PF02559	GO:0006281
PF02562	GO:0044237 GO:0044238 GO:0071704
PF02568	GO:0009228 GO:0034227
PF02574	GO:0009086 GO:0042558
PF02579	GO:0008152
PF02582	GO:0008152
PF02585	GO:0008152
PF02588	GO:0008152
PF02589	GO:0055114
PF02597	GO:0008152
PF02601	GO:0006308 GO:0090305
PF02603	GO:0006468 GO:0023014
PF02606	GO:0016310
PF02610	GO:0006004 GO:0019568
PF02613	GO:0051131 GO:0055114
PF02621	GO:0044710
PF02625	GO:0055114
PF02626	GO:0008152
PF02629	GO:0044237 GO:0044238 GO:0071704
PF02631	GO:0009058
PF02634	GO:0006777
PF02637	GO:0006412
PF02638	GO:0005975
PF02645	GO:0006071
PF02650	GO:0006351 GO:0006355 GO:0043937
PF02670	GO:0016114
PF02672	GO:0006006 GO:0055114
PF02674	GO:0006508
PF02682	GO:0008152
PF02687	GO:0006810
PF02700	GO:0006189
PF02702	GO:0023014
PF02709	GO:0005975
PF02729	GO:0006207
PF02732	GO:0006281 GO:0090305
PF02735	GO:0000723
PF02739	GO:0008152
PF02743	GO:0007165
PF02746	GO:0008152
PF02747	GO:0006260
PF02749	GO:0009435 GO:0055114
PF02750	GO:0007269
PF02754	GO:0055114
PF02761	GO:0007166 GO:0016567 GO:0023051
PF02762	GO:0007166 GO:0016567 GO:0023051
PF02763	GO:0009405
PF02769	GO:0008152
PF02772	GO:0006730
PF02774	GO:1901607
PF02775	GO:0008152
PF02776	GO:0008152
PF02779	GO:0008152
PF02780	GO:0009228 GO:0016114
PF02784	GO:0008152
PF02785	GO:0008152
PF02786	GO:0006807
PF02787	GO:0006807
PF02793	GO:0007186
PF02797	GO:0009058 GO:0044710
PF02798	GO:0008152 GO:0009987
PF02799	GO:0006499
PF02801	GO:0008152
PF02805	GO:0006351 GO:0032259
PF02806	GO:0005978
PF02807	GO:0016310
PF02809	GO:0044238 GO:0044260
PF02810	GO:0006605 GO:0017038 GO:0065002
PF02811	GO:0006260
PF02813	GO:0009987 GO:0019538
PF02814	GO:0006457 GO:0018307
PF02815	GO:0070588
PF02818	GO:0009987
PF02822	GO:0043086
PF02824	GO:0006139 GO:0044281 GO:1901564
PF02825	GO:0009987
PF02826	GO:0018130 GO:0044271 GO:0044283 GO:1901362 GO:1901566
PF02828	GO:0009987
PF02830	GO:0006351 GO:0006355
PF02832	GO:0006370 GO:0006508 GO:0019062 GO:0019079 GO:0036265 GO:0075512
PF02833	GO:0008152
PF02838	GO:0005975
PF02841	GO:0006184
PF02843	GO:0006164
PF02845	GO:0008152
PF02847	GO:0016070
PF02854	GO:0016070
PF02862	GO:0006810
PF02866	GO:0005975 GO:0044237
PF02868	GO:0006508
PF02870	GO:0006351 GO:0006355 GO:0032259
PF02873	GO:0007049 GO:0008360 GO:0009252 GO:0051301
PF02874	GO:0015991
PF02875	GO:0009059 GO:0044249 GO:0044710 GO:1901566
PF02881	GO:0006184
PF02884	GO:0005975
PF02885	GO:0006206 GO:0006213
PF02887	GO:0006096
PF02891	GO:0050794
PF02893	GO:0044237
PF02895	GO:0023014
PF02896	GO:0009401
PF02899	GO:0006310
PF02900	GO:0055114
PF02901	GO:0055114
PF02907	GO:0019062 GO:0019079 GO:0046718
PF02913	GO:0055114
PF02921	GO:0022900
PF02926	GO:0070476
PF02928	GO:0055114
PF02931	GO:0006811
PF02933	GO:0009987
PF02934	GO:0006412
PF02938	GO:0006418
PF02940	GO:0006370
PF02945	GO:0090304
PF02949	GO:0050911
PF02952	GO:0019317
PF02954	GO:0006351 GO:0006355
PF02969	GO:0051090
PF02985	GO:0009987
PF02986	GO:0007155
PF02992	GO:0008152
PF02994	GO:0044237 GO:0044238 GO:0071704
PF03000	GO:0006468
PF03004	GO:0008152
PF03009	GO:0006629
PF03011	GO:0009405
PF03015	GO:0008152
PF03016	GO:0008152 GO:0009987
PF03020	GO:0050794
PF03021	GO:0006811
PF03024	GO:0005975
PF03031	GO:0008152
PF03033	GO:0007049 GO:0008360 GO:0009252 GO:0019277 GO:0051301
PF03050	GO:0008152
PF03068	GO:0018101
PF03070	GO:0006772
PF03083	GO:0008643
PF03090	GO:0006355
PF03094	GO:0008219
PF03107	GO:0055114
PF03108	GO:0044238 GO:0071704
PF03109	GO:0044238 GO:0044260
PF03112	GO:0090305
PF03114	GO:0050794
PF03129	GO:0006418
PF03141	GO:0032259
PF03142	GO:0043170
PF03143	GO:0006414
PF03144	GO:0006184 GO:0006412
PF03145	GO:0016567
PF03155	GO:0009987 GO:0044238 GO:0071704
PF03159	GO:0009987
PF03161	GO:0022904
PF03162	GO:0035335
PF03165	GO:0006351
PF03166	GO:0009987
PF03167	GO:0008152
PF03173	GO:0005975
PF03174	GO:0008152
PF03177	GO:0006913
PF03178	GO:0008152
PF03179	GO:0015992
PF03188	GO:0008152
PF03190	GO:0008152
PF03193	GO:0009154 GO:0009207 GO:0046130
PF03198	GO:0005975
PF03205	GO:0006807 GO:0044238 GO:0044260 GO:0046483 GO:1901360
PF03209	GO:0055085
PF03210	GO:0006351 GO:0019079
PF03215	GO:0006259
PF03235	GO:0008152
PF03237	GO:0019069
PF03241	GO:0055114
PF03245	GO:0019064
PF03256	GO:0044267
PF03259	GO:0009987
PF03266	GO:0009987
PF03275	GO:0008152
PF03288	GO:0006269
PF03291	GO:0008152
PF03296	GO:0006351 GO:0006397
PF03308	GO:0008152
PF03313	GO:0006094
PF03330	GO:0051301
PF03331	GO:0006633
PF03335	GO:0009987
PF03348	GO:0043170 GO:0044238
PF03349	GO:0006810
PF03351	GO:0055114 GO:0071704
PF03354	GO:0043170 GO:0044238
PF03358	GO:0055114
PF03361	GO:0050792
PF03364	GO:0044237
PF03368	GO:0006396
PF03372	GO:0044237 GO:0044238 GO:0071704
PF03373	GO:0009405 GO:0016998
PF03374	GO:0006355
PF03378	GO:0006886
PF03388	GO:0009987
PF03391	GO:0006810 GO:0046740
PF03399	GO:0019538
PF03413	GO:0006508
PF03416	GO:0006508 GO:0006914 GO:0015031
PF03422	GO:0005975
PF03423	GO:0005975 GO:0009058
PF03439	GO:0006357 GO:0032784
PF03445	GO:0008152
PF03447	GO:0009067
PF03450	GO:0055114
PF03451	GO:0007165
PF03453	GO:0006777
PF03454	GO:0006777
PF03456	GO:0016311
PF03457	GO:0044237 GO:0044238 GO:0071704
PF03463	GO:0043170 GO:0044237 GO:0044238
PF03464	GO:0043170 GO:0044237 GO:0044238
PF03469	GO:0044763
PF03471	GO:0009987
PF03473	GO:0008152
PF03477	GO:0006260 GO:0055114
PF03483	GO:0006432
PF03486	GO:0044710
PF03489	GO:0006629
PF03494	GO:0007399 GO:0009653 GO:0019538 GO:0044767 GO:0050790
PF03495	GO:0051260
PF03508	GO:0007267 GO:0007507 GO:0055085
PF03510	GO:0006351 GO:0019079
PF03514	GO:0006351 GO:0006355
PF03520	GO:0006813
PF03528	GO:0043547
PF03542	GO:0051056
PF03544	GO:0015031
PF03545	GO:0009987
PF03549	GO:0009405
PF03553	GO:0006835
PF03562	GO:0009254
PF03564	GO:0009987 GO:0043170 GO:0044238
PF03586	GO:0006508 GO:0039648
PF03599	GO:0032259 GO:0046356
PF03602	GO:0015995
PF03623	GO:0007165
PF03629	GO:0008152
PF03633	GO:0005975
PF03641	GO:0008152
PF03663	GO:0008152
PF03676	GO:0006428 GO:0006450
PF03681	GO:0006355
PF03688	GO:0006810 GO:0046740
PF03700	GO:0007154
PF03704	GO:0006351 GO:0006355
PF03705	GO:0000160 GO:0008152
PF03706	GO:0008152
PF03707	GO:0006796 GO:0007165
PF03709	GO:0006520
PF03712	GO:0008152
PF03718	GO:0016052
PF03722	GO:0055114
PF03724	GO:0006950
PF03725	GO:0006396 GO:0006402
PF03726	GO:0006402
PF03727	GO:0009987
PF03730	GO:0000723
PF03731	GO:0000723 GO:0006303 GO:0006310
PF03732	GO:0006259
PF03734	GO:0008152
PF03764	GO:0006184
PF03765	GO:0006810
PF03768	GO:0042742
PF03772	GO:0030420
PF03773	GO:0044710
PF03775	GO:0000917 GO:0051302 GO:0051726
PF03779	GO:0044237
PF03781	GO:0008152 GO:0009987
PF03782	GO:0007160
PF03784	GO:0009405
PF03789	GO:0006355
PF03790	GO:0006355
PF03791	GO:0006355
PF03792	GO:0006355
PF03793	GO:0008152 GO:0009987
PF03796	GO:0032508
PF03797	GO:0019538
PF03799	GO:0007049 GO:0051301
PF03807	GO:0055114
PF03815	GO:0009987
PF03824	GO:0035444
PF03825	GO:0044699
PF03828	GO:0006139
PF03841	GO:0001514
PF03848	GO:0046690
PF03853	GO:0008152 GO:0009987
PF03859	GO:0050896
PF03861	GO:0007165
PF03865	GO:0015031
PF03869	GO:0006355
PF03872	GO:0006950
PF03880	GO:0016070
PF03895	GO:0009405
PF03901	GO:0006506
PF03902	GO:0006357 GO:0006366
PF03908	GO:0009987
PF03909	GO:0006289 GO:0006351
PF03921	GO:0016337
PF03924	GO:0006796 GO:0007165
PF03929	GO:0055114
PF03930	GO:0006310 GO:0015074
PF03936	GO:0008152
PF03939	GO:0009987
PF03944	GO:0006952 GO:0009405 GO:0030435
PF03945	GO:0006952
PF03946	GO:0006412
PF03949	GO:0006108
PF03953	GO:0007017
PF03958	GO:0009306
PF03960	GO:0055114
PF03963	GO:0044763
PF03966	GO:0032259
PF03968	GO:0010033 GO:0016044
PF03979	GO:0006352
PF03981	GO:0006950
PF03982	GO:0008152
PF03986	GO:0006914 GO:0015031
PF03987	GO:0006914 GO:0015031
PF03990	GO:0009254
PF03991	GO:0051260
PF04000	GO:0044699
PF04002	GO:0006139
PF04015	GO:0008152
PF04023	GO:0015684
PF04024	GO:0044237
PF04028	GO:0008152
PF04034	GO:0006364
PF04036	GO:0042559
PF04037	GO:0000398
PF04039	GO:0042773
PF04043	GO:0043086
PF04045	GO:0019538
PF04052	GO:0017038
PF04055	GO:0008152
PF04056	GO:0006289 GO:0006351
PF04060	GO:0009987
PF04068	GO:0006200
PF04073	GO:0006450
PF04086	GO:0006614
PF04089	GO:0007585
PF04100	GO:0006810
PF04126	GO:0000413 GO:0006457
PF04134	GO:0009987 GO:0071704
PF04151	GO:0006508
PF04157	GO:0006810
PF04173	GO:0055114
PF04183	GO:0044718
PF04185	GO:0016042
PF04198	GO:0006352 GO:0006355
PF04205	GO:0045893
PF04208	GO:0032259
PF04212	GO:0044763
PF04225	GO:0016998
PF04229	GO:0008152
PF04230	GO:0008152
PF04231	GO:0090305
PF04248	GO:0009987
PF04250	GO:0015969
PF04253	GO:0006508
PF04257	GO:0000724 GO:0090305
PF04263	GO:0006772
PF04264	GO:0005975
PF04266	GO:0006355
PF04267	GO:0006546
PF04273	GO:0055114
PF04282	GO:0007165
PF04295	GO:0019582
PF04297	GO:0006352 GO:0006355
PF04301	GO:0009102 GO:0032259
PF04305	GO:0055114
PF04310	GO:0006260 GO:0007049 GO:0051301
PF04324	GO:0055114
PF04326	GO:0006355
PF04335	GO:0043170 GO:0044238
PF04350	GO:0006858
PF04352	GO:0000746 GO:0006351 GO:0006355
PF04358	GO:0055114
PF04383	GO:0006355
PF04387	GO:0009987
PF04392	GO:0007165 GO:0016310
PF04394	GO:0008152
PF04397	GO:0007165
PF04399	GO:0045454
PF04410	GO:0031120
PF04413	GO:0009103
PF04422	GO:0055114
PF04423	GO:0090305
PF04432	GO:0055114
PF04433	GO:0008152
PF04443	GO:0055114
PF04455	GO:0055114
PF04457	GO:0016070
PF04459	GO:0008152
PF04463	GO:0044237
PF04464	GO:0009058
PF04480	GO:0008152 GO:0009987
PF04509	GO:0008152
PF04510	GO:0006886
PF04511	GO:0044238 GO:0044260
PF04536	GO:0000921
PF04547	GO:0044765
PF04548	GO:0044765
PF04549	GO:0044699
PF04552	GO:0006352 GO:0006355
PF04568	GO:0043086
PF04571	GO:0006355 GO:0006629
PF04578	GO:0008152
PF04586	GO:0006508
PF04588	GO:0008152
PF04592	GO:0050896
PF04606	GO:0006310
PF04643	GO:0000187 GO:0001937 GO:0006873 GO:0008154 GO:0016358 GO:0032097 GO:0032691 GO:0042536 GO:0043066 GO:0043627 GO:0045409 GO:0046697 GO:0050728 GO:0051965 GO:0061098 GO:0090277
PF04648	GO:0000750 GO:0007618
PF04652	GO:0006075
PF04675	GO:0006266
PF04676	GO:0008152
PF04677	GO:0008152
PF04696	GO:0008152
PF04757	GO:0006625
PF04760	GO:0006184
PF04765	GO:0008152
PF04775	GO:0006637
PF04780	GO:0006511
PF04820	GO:0044710
PF04821	GO:0044699 GO:0048523
PF04824	GO:0044763
PF04844	GO:0010468 GO:0080090 GO:2000112
PF04849	GO:0044763
PF04850	GO:0005975
PF04851	GO:0006139
PF04857	GO:0006402
PF04863	GO:0008152
PF04873	GO:0006281
PF04879	GO:0044237
PF04880	GO:0000917 GO:0043093
PF04898	GO:0006537
PF04937	GO:0008152 GO:0009987
PF04940	GO:0009785
PF04945	GO:0008152
PF04950	GO:0042254
PF04954	GO:0055114
PF04959	GO:0010467 GO:0016070 GO:0031047 GO:0040029
PF04965	GO:0008152
PF04967	GO:0007165
PF04972	GO:0009306
PF05003	GO:0044237
PF05008	GO:0016192
PF05013	GO:0009253
PF05043	GO:0006355 GO:0009401
PF05045	GO:0008152
PF05048	GO:0043170 GO:0044238
PF05050	GO:0008152
PF05067	GO:0055114
PF05076	GO:0006355 GO:0042994 GO:0045879
PF05088	GO:0055114
PF05091	GO:0006413
PF05093	GO:0032259
PF05116	GO:0009058
PF05127	GO:0002101 GO:0051391
PF05131	GO:0006886 GO:0016192
PF05134	GO:0015031
PF05148	GO:0032259
PF05161	GO:0008152
PF05175	GO:0031167
PF05177	GO:0006468
PF05186	GO:0006139
PF05191	GO:0046939
PF05193	GO:0006508
PF05195	GO:0009987
PF05206	GO:0032259
PF05213	GO:0016032
PF05222	GO:0015992 GO:0055114
PF05224	GO:0006355
PF05226	GO:0007165 GO:0008152
PF05227	GO:0007165 GO:0016310
PF05228	GO:0006796 GO:0007165
PF05231	GO:0000160 GO:0023014
PF05237	GO:0008152
PF05239	GO:0019684
PF05240	GO:0008152
PF05253	GO:0008033 GO:0032259
PF05257	GO:0009253
PF05259	GO:0019064
PF05266	GO:0044699
PF05275	GO:0055114
PF05279	GO:0018193
PF05285	GO:0000055 GO:0030036 GO:0042273
PF05299	GO:0006508
PF05303	GO:0048312
PF05307	GO:0009405
PF05327	GO:0009308
PF05342	GO:0006508
PF05364	GO:0009405 GO:0031532 GO:0032862
PF05375	GO:0010466
PF05378	GO:0008152
PF05379	GO:0006351 GO:0006396 GO:0019079 GO:0055114 GO:0080009
PF05380	GO:0006259
PF05382	GO:0009253
PF05383	GO:0006396
PF05384	GO:0000160 GO:0023014
PF05386	GO:0008152
PF05391	GO:0006396
PF05402	GO:0008152
PF05406	GO:0006471
PF05407	GO:0006508
PF05409	GO:0006508 GO:0019079 GO:0039520
PF05410	GO:0019082
PF05411	GO:0019082
PF05414	GO:0006351 GO:0006396 GO:0019079 GO:0080009
PF05416	GO:0006351 GO:0019079 GO:0044419
PF05417	GO:0006351 GO:0006396 GO:0006508 GO:0019079 GO:0080009
PF05425	GO:0046688
PF05433	GO:0016998
PF05488	GO:0009405
PF05491	GO:0009432
PF05495	GO:0009987
PF05524	GO:0016310
PF05533	GO:0006396 GO:0080009
PF05567	GO:0009987
PF05569	GO:0006810
PF05573	GO:0006351 GO:0006355
PF05579	GO:0006351 GO:0006508 GO:0019079
PF05580	GO:0008152
PF05585	GO:0015074
PF05586	GO:0022414
PF05592	GO:0008152
PF05598	GO:0006313
PF05605	GO:0009987
PF05618	GO:0006464
PF05638	GO:0009405
PF05651	GO:0044237 GO:0050794
PF05659	GO:0006952
PF05681	GO:0006091
PF05689	GO:0007155
PF05697	GO:0000413 GO:0007049 GO:0051301
PF05698	GO:0000413
PF05703	GO:0009987
PF05711	GO:0008152
PF05712	GO:0043170 GO:0044237 GO:0044238
PF05716	GO:0009987
PF05722	GO:0006355
PF05728	GO:0016311
PF05737	GO:0007155
PF05738	GO:0007155
PF05739	GO:0016192 GO:0046907
PF05748	GO:0019062 GO:0075512
PF05749	GO:0019062 GO:0075512
PF05754	GO:0006259
PF05763	GO:0044237
PF05773	GO:0006464
PF05833	GO:0009987
PF05838	GO:0008152
PF05871	GO:0044237 GO:0044238 GO:0071704
PF05881	GO:0016070
PF05901	GO:0008152
PF05902	GO:0030866
PF05903	GO:0045454
PF05908	GO:0006750
PF05922	GO:0006508
PF05923	GO:0030178
PF05924	GO:0030178
PF05937	GO:0000281 GO:0006974 GO:0007026 GO:0007050 GO:0008285 GO:0016477 GO:0030178 GO:0043065
PF05956	GO:0030178
PF05958	GO:0001510
PF05964	GO:0032259
PF05965	GO:0032259
PF05972	GO:0000281 GO:0006974 GO:0007026 GO:0007050 GO:0008285 GO:0016477 GO:0030178 GO:0043065
PF05977	GO:0055085
PF05978	GO:0055085
PF05994	GO:0009653 GO:0044763 GO:0044767
PF06001	GO:0006355 GO:0016573
PF06008	GO:0007155
PF06012	GO:0016567
PF06018	GO:0006351 GO:0045892
PF06021	GO:0006544 GO:0009636 GO:0032787
PF06025	GO:0016567
PF06029	GO:0006281 GO:0006351 GO:0006355 GO:0032259
PF06030	GO:0005975
PF06045	GO:0044238 GO:0071704
PF06048	GO:0006269
PF06049	GO:0007155
PF06071	GO:0009987
PF06074	GO:0016070
PF06094	GO:0008152
PF06114	GO:0032774 GO:0034645
PF06121	GO:0007155
PF06148	GO:0007030 GO:0015031
PF06150	GO:0006353
PF06165	GO:0005975
PF06200	GO:0006355
PF06204	GO:0005975
PF06205	GO:0005975
PF06251	GO:0015774
PF06276	GO:0044710
PF06280	GO:0006508
PF06283	GO:0008152
PF06292	GO:0007268 GO:0035556
PF06314	GO:0055114
PF06328	GO:0019221
PF06337	GO:0006511
PF06344	GO:0006351 GO:0006508 GO:0006811 GO:0019062 GO:0019079 GO:0046718
PF06345	GO:0030036
PF06346	GO:0030036
PF06367	GO:0030036
PF06398	GO:0016043 GO:0044763
PF06400	GO:0010916 GO:0032091 GO:1900116 GO:1900222
PF06414	GO:0006796
PF06422	GO:0006200
PF06429	GO:0001539
PF06439	GO:0008152
PF06441	GO:0008152
PF06445	GO:0006355
PF06459	GO:0070588
PF06460	GO:0006351 GO:0019079 GO:0032259
PF06461	GO:0006355
PF06464	GO:0009987
PF06465	GO:0006355
PF06466	GO:0016573
PF06467	GO:0050794
PF06471	GO:0006351 GO:0019079 GO:0032259
PF06472	GO:0006200 GO:0055085
PF06478	GO:0019079 GO:0032259
PF06479	GO:0006468
PF06506	GO:0006351 GO:0006355 GO:0035556
PF06508	GO:0008152
PF06512	GO:0055085
PF06529	GO:0006355
PF06534	GO:0030509
PF06544	GO:0000398
PF06566	GO:0050804
PF06573	GO:0018343 GO:0042127
PF06580	GO:0023014
PF06583	GO:0044763
PF06609	GO:0009987
PF06616	GO:0032259
PF06621	GO:0007165
PF06623	GO:0002474
PF06631	GO:0035556
PF06634	GO:0032259
PF06657	GO:0034453
PF06669	GO:0009405
PF06689	GO:0006457
PF06714	GO:0009253 GO:0016998 GO:0019835 GO:0042742
PF06719	GO:0006351 GO:0006355
PF06722	GO:0030259
PF06733	GO:0006139
PF06741	GO:0009987 GO:0044699
PF06743	GO:0006468
PF06745	GO:0009987
PF06752	GO:0006355 GO:0016568 GO:0044238 GO:0044260
PF06755	GO:0006306
PF06760	GO:0006468
PF06773	GO:0006915 GO:0006917 GO:0044767 GO:0048513
PF06777	GO:0006289
PF06779	GO:0055085
PF06792	GO:0008152
PF06798	GO:0006468
PF06803	GO:0008152
PF06804	GO:0043165 GO:0051205
PF06813	GO:0055085
PF06815	GO:0006508
PF06816	GO:0007219 GO:0007275
PF06817	GO:0006508 GO:0046718
PF06824	GO:0008152
PF06827	GO:0044260 GO:0090304
PF06831	GO:0006284
PF06839	GO:0008152
PF06858	GO:0042254
PF06859	GO:0032259
PF06881	GO:0006351
PF06886	GO:0007067
PF06888	GO:0006564 GO:0016311
PF06911	GO:0045033
PF06920	GO:0007264
PF06941	GO:0016311
PF06965	GO:0035725
PF06968	GO:0051186
PF06969	GO:0006779 GO:0055114
PF06977	GO:0007154
PF06983	GO:0006950
PF06999	GO:0006399 GO:0010467
PF07002	GO:0009987
PF07014	GO:0002376 GO:0006952 GO:0010033 GO:1901700
PF07055	GO:0055114
PF07057	GO:0032508
PF07081	GO:0044238 GO:0071704
PF07085	GO:0008152
PF07119	GO:0006281
PF07177	GO:0044763 GO:0050896 GO:0065007
PF07194	GO:0006935 GO:0023014
PF07195	GO:0006928 GO:0009296
PF07196	GO:0001539
PF07219	GO:0042168
PF07228	GO:0008152
PF07238	GO:0044710
PF07244	GO:0008104
PF07282	GO:0090116
PF07287	GO:0008152
PF07303	GO:0006368
PF07313	GO:0008152
PF07336	GO:0008152
PF07452	GO:0044238 GO:0071704
PF07453	GO:0090305
PF07469	GO:0006355 GO:0007165 GO:0016573
PF07470	GO:0008152
PF07474	GO:0044763
PF07475	GO:0006468 GO:0023014
PF07478	GO:0009252
PF07479	GO:0046168
PF07484	GO:0009987
PF07486	GO:0009847
PF07489	GO:0009405
PF07494	GO:0006796 GO:0050794
PF07495	GO:0034654 GO:0050794
PF07497	GO:0006355
PF07504	GO:0008152
PF07508	GO:0006310
PF07514	GO:0008152
PF07516	GO:0006605 GO:0065002
PF07519	GO:0006631
PF07521	GO:0006397
PF07522	GO:0044238 GO:0044260 GO:0051716
PF07524	GO:0044763
PF07529	GO:0006355
PF07532	GO:0008152
PF07535	GO:0008152 GO:0009987
PF07536	GO:0007165 GO:0044237
PF07538	GO:0043170
PF07549	GO:0006605 GO:0043952 GO:0065002
PF07555	GO:0009987
PF07568	GO:0016310
PF07569	GO:0016568
PF07573	GO:0006355
PF07576	GO:0008152
PF07580	GO:0006508
PF07583	GO:0007155
PF07587	GO:0007155
PF07591	GO:0016539
PF07596	GO:0015628
PF07610	GO:0008152
PF07615	GO:0032259
PF07626	GO:0005975
PF07627	GO:0008152
PF07631	GO:0005975
PF07634	GO:0009405
PF07637	GO:0005975
PF07646	GO:0009987
PF07647	GO:0009987 GO:0050789
PF07648	GO:0050789
PF07650	GO:0044237 GO:0044238 GO:0071704
PF07651	GO:0009987
PF07652	GO:0006351 GO:0006508 GO:0019062 GO:0046718
PF07654	GO:0002376
PF07655	GO:0009306
PF07660	GO:0006810
PF07662	GO:0006810
PF07669	GO:0032259
PF07670	GO:0015684
PF07673	GO:0044209
PF07675	GO:0006508
PF07676	GO:0044238 GO:0071704
PF07677	GO:0010951
PF07678	GO:0010951
PF07679	GO:0009987
PF07681	GO:0055114
PF07683	GO:0006508
PF07687	GO:0008152
PF07691	GO:0005975
PF07693	GO:0009987
PF07694	GO:0023014
PF07695	GO:0008152 GO:0009987 GO:0050794
PF07696	GO:0009987 GO:0050794
PF07697	GO:0008152
PF07699	GO:0009987
PF07700	GO:0006182 GO:0035556
PF07701	GO:0016310 GO:0035556
PF07703	GO:0010951
PF07707	GO:0009987
PF07710	GO:0006351 GO:0006355 GO:0006915
PF07711	GO:0018342
PF07720	GO:0006950
PF07724	GO:0019538
PF07725	GO:0006952
PF07727	GO:0015074
PF07728	GO:0006200
PF07729	GO:0006351 GO:0006355
PF07730	GO:0023014
PF07732	GO:0055114
PF07733	GO:0090305
PF07737	GO:0008152
PF07738	GO:0016567
PF07741	GO:0006352
PF07743	GO:0006457
PF07744	GO:0009987
PF07745	GO:0005975
PF07749	GO:0009306
PF07780	GO:0001510
PF07804	GO:0009987
PF07805	GO:0016310
PF07811	GO:0000160 GO:0006355 GO:0035556
PF07823	GO:0016070
PF07831	GO:0006015 GO:0006206
PF07833	GO:0071704
PF07834	GO:0032853
PF07848	GO:0006351
PF07881	GO:0019317
PF07883	GO:0006351 GO:0006355
PF07885	GO:0006813
PF07892	GO:0055114
PF07905	GO:0034654 GO:0050794
PF07908	GO:0044710 GO:0071704
PF07915	GO:0044267
PF07923	GO:0044763
PF07930	GO:0006508
PF07944	GO:0008152
PF07951	GO:0006508 GO:0009405 GO:0051609
PF07952	GO:0006508 GO:0051609
PF07953	GO:0006508
PF07959	GO:0016310
PF07963	GO:0015628
PF07965	GO:0007155 GO:0007229 GO:0032502 GO:0044707
PF07969	GO:0071704
PF07970	GO:0044763
PF07971	GO:0005975
PF07977	GO:0008152
PF07979	GO:0007155 GO:0016998
PF07993	GO:0008152
PF08005	GO:0016567
PF08016	GO:0044699
PF08021	GO:0055114
PF08035	GO:0007165
PF08060	GO:0006396 GO:0022613
PF08068	GO:0001522 GO:0006396
PF08072	GO:0006281 GO:0006310
PF08080	GO:0043484
PF08084	GO:0000398
PF08123	GO:0034968
PF08124	GO:0005975
PF08126	GO:0006508
PF08146	GO:0044237
PF08150	GO:0044763
PF08151	GO:0001778
PF08164	GO:0009987
PF08166	GO:0009987
PF08169	GO:0010468
PF08180	GO:0006508
PF08191	GO:0051704
PF08198	GO:0006355
PF08206	GO:0016070 GO:0090305
PF08207	GO:0006414 GO:0043043
PF08209	GO:0044237 GO:0044238 GO:0044763 GO:0071704
PF08212	GO:0006810 GO:0044237
PF08214	GO:0006355 GO:0016573
PF08218	GO:0009058
PF08236	GO:0006354 GO:0010452
PF08241	GO:0032259
PF08242	GO:0008152
PF08243	GO:0006351
PF08244	GO:0005975
PF08246	GO:0006508
PF08263	GO:0006468
PF08266	GO:0007156
PF08269	GO:0007165
PF08271	GO:0006355 GO:0006367
PF08273	GO:0006269
PF08275	GO:0006269
PF08276	GO:0006468 GO:0048544
PF08277	GO:0006508 GO:0007596
PF08279	GO:0006355
PF08284	GO:0044238 GO:0044260
PF08300	GO:0006351 GO:0019079
PF08301	GO:0006351 GO:0019079
PF08306	GO:0007155
PF08310	GO:0030435
PF08323	GO:0005975
PF08327	GO:0019219
PF08331	GO:0008616 GO:0055114
PF08334	GO:0015628
PF08338	GO:0009987
PF08344	GO:0070588
PF08348	GO:0008152
PF08351	GO:0002101 GO:0051391
PF08352	GO:0006200
PF08354	GO:0006633
PF08355	GO:0006184 GO:0007264 GO:0019725
PF08356	GO:0006184 GO:0007264 GO:0019725
PF08364	GO:0006184 GO:0006413
PF08366	GO:0016192
PF08368	GO:0006468
PF08370	GO:0006200
PF08376	GO:0007165
PF08378	GO:0006468
PF08379	GO:0006508
PF08381	GO:0044763 GO:0050789
PF08385	GO:0007018
PF08388	GO:0006278
PF08389	GO:0006886
PF08393	GO:0007018
PF08394	GO:0006355
PF08399	GO:0050789
PF08407	GO:0006031
PF08408	GO:0006260
PF08409	GO:0009987
PF08415	GO:0008152
PF08416	GO:0044763
PF08421	GO:0032259
PF08423	GO:0006259
PF08430	GO:0006355
PF08434	GO:0006811
PF08436	GO:0016114 GO:0055114
PF08440	GO:0006351 GO:0006508 GO:0019079
PF08441	GO:0007155 GO:0007229
PF08443	GO:0008152
PF08446	GO:0007165 GO:0009584 GO:0018298
PF08447	GO:0006796 GO:0007165
PF08448	GO:0007165 GO:0044237
PF08450	GO:0043170 GO:0044238 GO:0050794
PF08454	GO:0065007 GO:0070588
PF08459	GO:0006289 GO:0009432 GO:0090305
PF08460	GO:0006508
PF08471	GO:0006260
PF08481	GO:0043170
PF08484	GO:0032259
PF08486	GO:0030435
PF08487	GO:0043170
PF08488	GO:0006468
PF08495	GO:0007165
PF08497	GO:0008152
PF08498	GO:0032259
PF08502	GO:0006351 GO:0006355
PF08509	GO:0035556
PF08511	GO:0006744
PF08512	GO:0009987
PF08513	GO:0009987
PF08517	GO:0008344 GO:0008542 GO:0042326 GO:0043569 GO:0045892 GO:0045944 GO:0051168 GO:0060079
PF08518	GO:0032312
PF08521	GO:0000160 GO:0023014
PF08526	GO:0018101
PF08530	GO:0006508
PF08531	GO:0008152
PF08532	GO:0006012
PF08534	GO:0055114
PF08539	GO:0044763
PF08541	GO:0006633
PF08542	GO:0006260
PF08543	GO:0016310
PF08544	GO:0006012 GO:0046835
PF08547	GO:0008152
PF08548	GO:0006508
PF08571	GO:0008152
PF08573	GO:0000724 GO:0022402 GO:0090305
PF08604	GO:0006913 GO:0046832 GO:0051292
PF08606	GO:0016567
PF08608	GO:0008152
PF08620	GO:0009987
PF08629	GO:0000160 GO:0006355 GO:0035556
PF08636	GO:0006511
PF08645	GO:0016310
PF08659	GO:0008152
PF08662	GO:0010467 GO:0044238 GO:0044260 GO:0044763 GO:0050794
PF08668	GO:0008152
PF08669	GO:0006546
PF08673	GO:0006468 GO:0007165
PF08683	GO:0007010 GO:0051128
PF08696	GO:0033567
PF08699	GO:0044237 GO:0044763
PF08703	GO:0035556
PF08706	GO:0006269
PF08709	GO:0006874 GO:0070588
PF08710	GO:0006508 GO:0019082 GO:0039520
PF08715	GO:0006508 GO:0019079 GO:0019082 GO:0039520
PF08716	GO:0006508 GO:0019079 GO:0019082 GO:0039520
PF08717	GO:0006508 GO:0019079 GO:0019082 GO:0039520
PF08719	GO:0008152
PF08721	GO:0090305
PF08722	GO:0015074
PF08725	GO:0007155 GO:0007229
PF08726	GO:0051017 GO:0051764
PF08729	GO:0044763
PF08751	GO:0000746 GO:0032508
PF08756	GO:0008152
PF08757	GO:0005975
PF08760	GO:0008152
PF08771	GO:0016310
PF08774	GO:0090304
PF08777	GO:0006396
PF08778	GO:0006351 GO:0006355 GO:0007165
PF08783	GO:0044238 GO:0044260
PF08797	GO:0006139
PF08815	GO:0006351 GO:0007165 GO:0016573
PF08824	GO:0044763 GO:0050789
PF08832	GO:0006351 GO:0006355 GO:0007165 GO:0016573
PF08846	GO:0009190 GO:0035556
PF08879	GO:0006355
PF08910	GO:0043508 GO:0046329
PF08913	GO:0007016 GO:0007155
PF08924	GO:0005975
PF08931	GO:0007155 GO:0019058 GO:0019062
PF08934	GO:0051726
PF08935	GO:0006351 GO:0006508 GO:0006811 GO:0019062 GO:0019079 GO:0046718
PF08937	GO:0007165
PF08953	GO:0030036
PF08980	GO:0007165
PF08984	GO:0007165
PF08990	GO:0055114
PF09004	GO:0032259
PF09011	GO:0044763
PF09039	GO:0015074
PF09041	GO:0007067
PF09042	GO:0006468
PF09058	GO:0009987
PF09061	GO:0006260 GO:0016539 GO:0055114
PF09064	GO:0007596
PF09067	GO:0019221
PF09079	GO:0009987
PF09084	GO:0006796 GO:0007165
PF09087	GO:0005975
PF09088	GO:0045292 GO:0051028
PF09092	GO:0005975
PF09094	GO:0005975
PF09098	GO:0055114
PF09099	GO:0055114
PF09104	GO:0000724
PF09106	GO:0006184
PF09111	GO:0043044
PF09112	GO:0055114
PF09113	GO:0055114
PF09121	GO:0000724
PF09127	GO:0006508
PF09134	GO:0007155
PF09136	GO:0016052
PF09137	GO:0005976 GO:0016052
PF09140	GO:0002098
PF09141	GO:0007155
PF09163	GO:0045333
PF09176	GO:0055114
PF09179	GO:0006400
PF09191	GO:0006955 GO:0007155
PF09210	GO:0005975
PF09229	GO:0032781
PF09240	GO:0019221
PF09242	GO:0055114
PF09243	GO:0032259
PF09247	GO:0010467 GO:0034645 GO:0044238
PF09261	GO:0006013
PF09262	GO:0006625
PF09264	GO:0008152
PF09279	GO:0006629 GO:0035556
PF09286	GO:0006508
PF09289	GO:0007165
PF09295	GO:0009987
PF09297	GO:0006742 GO:0019677
PF09299	GO:0015074
PF09309	GO:0006470 GO:0010458
PF09311	GO:0008088
PF09312	GO:0000413 GO:0042710 GO:0043165 GO:0050821 GO:0051085 GO:0060274
PF09315	GO:0006811
PF09316	GO:0006355
PF09324	GO:0032012
PF09326	GO:0042773
PF09327	GO:0005975
PF09333	GO:0006914
PF09334	GO:0006429 GO:0006450
PF09335	GO:0008152
PF09337	GO:0006259
PF09350	GO:0006826
PF09358	GO:0006464
PF09360	GO:0031323
PF09370	GO:0006351 GO:0006355
PF09371	GO:0006139
PF09373	GO:0044238 GO:0071704
PF09375	GO:0044763
PF09380	GO:0090162
PF09383	GO:0055114
PF09397	GO:0007049 GO:0007059 GO:0051301
PF09401	GO:0006508 GO:0019082 GO:0039520
PF09409	GO:0044267
PF09414	GO:0006796
PF09419	GO:0008152
PF09457	GO:0044699
PF09509	GO:0016310
PF09511	GO:0016310
PF09588	GO:0090305
PF09623	GO:0055114
PF09699	GO:0006807
PF09739	GO:0006260 GO:0006996 GO:0022402
PF09757	GO:0016575
PF09765	GO:0006281 GO:0016567
PF09766	GO:0016255
PF09828	GO:0006351 GO:0006355
PF09856	GO:0000160 GO:0023014
PF09860	GO:0006355
PF09867	GO:0008152
PF09924	GO:0006520
PF09985	GO:0016052
PF10017	GO:0032259
PF10039	GO:0006352 GO:0006355
PF10091	GO:0005975
PF10102	GO:0015031
PF10111	GO:0008152
PF10114	GO:0006355 GO:0044237
PF10119	GO:0032259
PF10144	GO:0018055
PF10150	GO:0006396
PF10162	GO:0050794
PF10197	GO:0009987
PF10274	GO:0044237
PF10296	GO:0009987
PF10320	GO:0007186 GO:0050911
PF10335	GO:0007165
PF10358	GO:0009987
PF10366	GO:0006886 GO:0016192
PF10369	GO:0009082
PF10371	GO:0022900
PF10384	GO:0007059 GO:0034080 GO:0050794
PF10393	GO:0000904 GO:0048731
PF10396	GO:0006184 GO:0006400
PF10397	GO:0008152
PF10403	GO:0006289
PF10404	GO:0006289
PF10409	GO:0009987
PF10410	GO:0006269
PF10411	GO:0045454
PF10412	GO:0000746
PF10414	GO:0019354 GO:0032259
PF10418	GO:0055114
PF10426	GO:0033151
PF10427	GO:0031047
PF10435	GO:0005975
PF10442	GO:0006796 GO:0007165
PF10444	GO:0007067
PF10453	GO:0000492 GO:0045944
PF10458	GO:0006450
PF10461	GO:0007165
PF10462	GO:0008152
PF10469	GO:0016070
PF10472	GO:0006983 GO:0042542
PF10473	GO:0044763 GO:0050794
PF10481	GO:0009987
PF10491	GO:0044699
PF10506	GO:0010633 GO:0050680 GO:0090090
PF10509	GO:0016310
PF10513	GO:0016573
PF10515	GO:0007399 GO:0019222 GO:0044238 GO:0044763 GO:0044767 GO:0071704
PF10521	GO:0006396
PF10531	GO:0008152
PF10536	GO:0044238 GO:0071704
PF10544	GO:0008152
PF10551	GO:0008152
PF10553	GO:0006310
PF10562	GO:0006811 GO:0035235
PF10565	GO:0006811 GO:0035235
PF10566	GO:0008152
PF10569	GO:0010951
PF10585	GO:0006464
PF10596	GO:0000398
PF10597	GO:0000398
PF10598	GO:0000398
PF10600	GO:0044763
PF10604	GO:0008152
PF10607	GO:0009987 GO:0065007
PF10615	GO:0055114
PF10635	GO:0006281
PF10684	GO:0042710 GO:0071229
PF10727	GO:0055114
PF10785	GO:0055114
PF10996	GO:0031124 GO:0090305
PF11052	GO:0009405
PF11171	GO:0032259
PF11232	GO:0006355
PF11235	GO:0006355
PF11244	GO:0050794
PF11262	GO:0009987
PF11397	GO:0055114
PF11409	GO:0007183 GO:0007184
PF11412	GO:0017004 GO:0055114
PF11427	GO:0006313 GO:0015074
PF11490	GO:0006260 GO:0090305
PF11501	GO:0006508 GO:0019079 GO:0019082 GO:0039520
PF11530	GO:0015628
PF11556	GO:0009405
PF11570	GO:0009405
PF11600	GO:0031497
PF11601	GO:0034765 GO:0051260 GO:0071805
PF11604	GO:0055085
PF11608	GO:0007143 GO:0010468 GO:0010923 GO:0048477
PF11614	GO:0055114
PF11633	GO:0006508 GO:0019079 GO:0019082 GO:0039520
PF11647	GO:0009405
[truncated: 3,312 more rows]

## Sheet: Cellular Component
Pfam Domains	GO terms
PF00002	GO:0005886
PF00004	GO:0044464
PF00005	GO:0016020
PF00006	GO:0033178
PF00007	GO:0005576
PF00009	GO:0044464
PF00010	GO:0005634
PF00011	GO:0005634
PF00013	GO:0044464
PF00016	GO:0009507
PF00017	GO:0005622
PF00018	GO:0005622
PF00019	GO:0005576
PF00021	GO:0005576
PF00025	GO:0005622
PF00028	GO:0005886 GO:0016021
PF00029	GO:0005922 GO:0016021
PF00030	GO:0016020
PF00032	GO:0005739 GO:0016021 GO:0070469
PF00034	GO:0016020
PF00035	GO:0005737
PF00037	GO:0016020
PF00043	GO:0005737
PF00044	GO:0005737
PF00045	GO:0031012
PF00046	GO:0005634
PF00047	GO:0016020
PF00049	GO:0005615
PF00050	GO:0005576
PF00052	GO:0005604
PF00055	GO:0005576
PF00056	GO:0005737
PF00057	GO:0016020
PF00058	GO:0016021
PF00060	GO:0016021 GO:0071944
PF00070	GO:0005737
PF00076	GO:0005622
PF00081	GO:0005737
PF00085	GO:0044464
PF00091	GO:0043234 GO:0044424
PF00093	GO:0005576
PF00096	GO:0005622
PF00097	GO:0005622
PF00098	GO:0019028
PF00101	GO:0009507
PF00107	GO:0005737
PF00108	GO:0005737
PF00109	GO:0005737
PF00110	GO:0005578
PF00111	GO:0016020
PF00116	GO:0016021 GO:0070469
PF00117	GO:0005737
PF00118	GO:0005737
PF00120	GO:0005737
PF00121	GO:0005737
PF00122	GO:0016021
PF00124	GO:0009521 GO:0016021
PF00125	GO:0005622
PF00126	GO:0043190
PF00128	GO:0044464
PF00129	GO:0042612
PF00130	GO:0005622
PF00132	GO:0005737
PF00133	GO:0005737
PF00134	GO:0005634
PF00136	GO:0043229
PF00140	GO:0005622
PF00145	GO:0005634
PF00147	GO:0005576
PF00148	GO:0044424
PF00149	GO:0044464
PF00151	GO:0005576
PF00152	GO:0005737
PF00153	GO:0016021
PF00154	GO:0005737
PF00155	GO:0005622
PF00156	GO:0005737
PF00157	GO:0005634
PF00160	GO:0005622
PF00163	GO:0015935
PF00165	GO:0005622
PF00169	GO:0005622
PF00170	GO:0005634
PF00171	GO:0005737
PF00173	GO:0005622
PF00175	GO:0016020 GO:0044464
PF00176	GO:0005634
PF00178	GO:0005634
PF00180	GO:0044424
PF00181	GO:0015934
PF00183	GO:0005737
PF00185	GO:0005737
PF00188	GO:0005576
PF00189	GO:0015935
PF00195	GO:0005737
PF00196	GO:0005622
PF00198	GO:0043234 GO:0044424
PF00199	GO:0044464
PF00204	GO:0005694
PF00205	GO:0005737
PF00206	GO:0045239
PF00207	GO:0005615
PF00208	GO:0005737
PF00211	GO:0016020
PF00213	GO:0045259
PF00215	GO:0044424
PF00217	GO:0044424
PF00221	GO:0005737
PF00224	GO:0044464
PF00225	GO:0005874 GO:0005875
PF00226	GO:0044464
PF00227	GO:0005634
PF00230	GO:0016021
PF00240	GO:0043229
PF00245	GO:0016020
PF00249	GO:0005634
PF00250	GO:0005634
PF00251	GO:0005737
PF00254	GO:0044464
PF00258	GO:0005737
PF00261	GO:0005622
PF00263	GO:0019867
PF00270	GO:0005622
PF00275	GO:0005737
PF00278	GO:0005737
PF00283	GO:0009539 GO:0016021 GO:0030096
PF00285	GO:0005737
PF00288	GO:0005737
PF00289	GO:0005737
PF00291	GO:0005737
PF00292	GO:0005634
PF00294	GO:0005622
PF00300	GO:0005622
PF00301	GO:0005737
PF00305	GO:0044424
PF00307	GO:0005622
PF00308	GO:0005737
PF00309	GO:0016020
PF00310	GO:0005737
PF00313	GO:0005737
PF00317	GO:0005971
PF00319	GO:0005634
PF00320	GO:0005634
PF00323	GO:0005615
PF00326	GO:0016020
PF00327	GO:0005840
PF00329	GO:0005886 GO:0030964
PF00330	GO:0005829
PF00331	GO:0005576
PF00332	GO:0044464
PF00333	GO:0015935
PF00337	GO:0016021
PF00338	GO:0005840
PF00339	GO:0044424
PF00342	GO:0005737
PF00343	GO:0005622
PF00346	GO:0005886
PF00348	GO:0005622
PF00349	GO:0044444
PF00350	GO:0043229
PF00351	GO:0043005
PF00354	GO:0044464
PF00356	GO:0005622
PF00357	GO:0008305
PF00358	GO:0005886 GO:0016021
PF00359	GO:0044464
PF00360	GO:0016020
PF00361	GO:0016021
PF00362	GO:0016021
PF00364	GO:0044424
PF00367	GO:0005886 GO:0016021
PF00368	GO:0016021
PF00370	GO:0044424
PF00372	GO:0005576
PF00373	GO:0005856
PF00377	GO:0005886
PF00378	GO:0005737
PF00381	GO:0005737
PF00382	GO:0005634
PF00385	GO:0005634
PF00386	GO:0005581
PF00387	GO:0044464
PF00388	GO:0044464
PF00389	GO:0005737
PF00390	GO:0005829
PF00391	GO:0005737
PF00392	GO:0005622
PF00393	GO:0005737
PF00395	GO:0016020
PF00397	GO:0005622
PF00398	GO:0044424
PF00400	GO:0044424
PF00401	GO:0045261
PF00403	GO:0016021
PF00406	GO:0005737
PF00408	GO:0044424
PF00412	GO:0005622
PF00415	GO:0005622
PF00418	GO:0005874
PF00420	GO:0044425
PF00424	GO:0030430
PF00429	GO:0019031
PF00430	GO:0016021
PF00432	GO:0043234 GO:0044444
PF00433	GO:0043229
PF00437	GO:0005622
PF00438	GO:0005737
PF00439	GO:0043229
PF00441	GO:0043231 GO:0044444
PF00443	GO:0005622
PF00448	GO:0005737
PF00449	GO:0005737
PF00450	GO:0005773
PF00452	GO:0016020
PF00454	GO:0044424
PF00455	GO:0005622
PF00456	GO:0044424
PF00457	GO:0005576
PF00458	GO:0005737
PF00464	GO:0005622
PF00466	GO:0005840
PF00467	GO:0005840
PF00472	GO:0005737
PF00475	GO:0005737
PF00476	GO:0005622
PF00478	GO:0005737
PF00479	GO:0005737
PF00480	GO:0005622
PF00483	GO:0005737
PF00484	GO:0016021
PF00485	GO:0044424
PF00487	GO:0016021
PF00488	GO:0043231
PF00493	GO:0005634 GO:0042555
PF00496	GO:0016020
PF00497	GO:0030288
PF00504	GO:0005737
PF00505	GO:0005634
PF00507	GO:0016020
PF00508	GO:0042025
PF00514	GO:0044424
PF00515	GO:0044464
PF00516	GO:0016021 GO:0020002 GO:0044174
PF00519	GO:0042025
PF00520	GO:0016021
PF00521	GO:0005694
PF00528	GO:0005886 GO:0016021
PF00531	GO:0044464
PF00532	GO:0005622
PF00533	GO:0005622
PF00535	GO:0016020
PF00536	GO:0044464
PF00540	GO:0019028 GO:0030430 GO:0042025
PF00541	GO:0042025
PF00543	GO:0016020
PF00547	GO:0005737
PF00548	GO:0016020 GO:0019028 GO:0033644 GO:0044161
PF00549	GO:0005737
PF00551	GO:0005737
PF00552	GO:0044423
PF00557	GO:0044464
PF00561	GO:0005737
PF00562	GO:0043231
PF00563	GO:0016021
PF00564	GO:0005622
PF00565	GO:0016442
PF00566	GO:0005622
PF00567	GO:0044424
PF00569	GO:0005622
PF00575	GO:0005737
PF00579	GO:0005737
PF00580	GO:0005622
PF00581	GO:0005622
PF00582	GO:0016020
PF00583	GO:0005622
PF00586	GO:0005737
PF00587	GO:0005737
PF00588	GO:0005737
PF00589	GO:0005737
PF00591	GO:0044464
PF00593	GO:0005886 GO:0009279
PF00595	GO:0044464
PF00596	GO:0005737
PF00598	GO:0016020 GO:0019012 GO:0042025
PF00605	GO:0044424
PF00607	GO:0019028 GO:0030430 GO:0042025
PF00609	GO:0044424
PF00610	GO:0005622
PF00611	GO:0005622
PF00612	GO:0005622
PF00613	GO:0005737
PF00614	GO:0016020
PF00615	GO:0005622
PF00620	GO:0005622
PF00621	GO:0005622
PF00623	GO:0043231
PF00626	GO:0030127
PF00627	GO:0044424
PF00628	GO:0005634
PF00630	GO:0005622
PF00632	GO:0005622
PF00633	GO:0005622
PF00634	GO:0005634
PF00635	GO:0043229
PF00636	GO:0044424
PF00637	GO:0016020 GO:0043231 GO:0043234 GO:0044444 GO:0044446
PF00638	GO:0005622
PF00639	GO:0030288
PF00640	GO:0005622
PF00641	GO:0005622
PF00642	GO:0005622
PF00644	GO:0043229
PF00645	GO:0005634
PF00646	GO:0044464
PF00651	GO:0043231
PF00653	GO:0005622
PF00658	GO:0005622
PF00662	GO:0016021
PF00667	GO:0044424
PF00670	GO:0005737
PF00675	GO:0044444
PF00676	GO:0043229
PF00679	GO:0044464
PF00680	GO:0019028
PF00682	GO:0005622
PF00683	GO:0031012 GO:0044421
PF00684	GO:0005737
PF00689	GO:0016021
PF00690	GO:0016021
PF00691	GO:0009279
PF00696	GO:0005737
PF00698	GO:0043234 GO:0044444
PF00699	GO:0044424
PF00700	GO:0009420
PF00702	GO:0016021
PF00703	GO:0009341
PF00704	GO:0005576
PF00705	GO:0043626
PF00707	GO:0005737
PF00709	GO:0005737
PF00712	GO:0005737
PF00717	GO:0016021
PF00722	GO:0005618 GO:0048046
PF00724	GO:0016020
PF00725	GO:0005737
PF00728	GO:0016020
PF00730	GO:0005622
PF00731	GO:0005737
PF00733	GO:0044424
PF00742	GO:0005737
PF00743	GO:0031227
PF00746	GO:0005618
PF00749	GO:0005737
PF00750	GO:0005737
PF00751	GO:0005634
PF00752	GO:0005634
PF00756	GO:0005737
PF00763	GO:0044444
PF00766	GO:0005739
PF00769	GO:0005856
PF00772	GO:1990077
PF00773	GO:0005737
PF00775	GO:0005576
PF00777	GO:0044464
PF00779	GO:0044464
PF00786	GO:0015629
PF00787	GO:0044464
PF00788	GO:0005622
PF00789	GO:0043226 GO:0044424
PF00790	GO:0005622
PF00792	GO:0005737
PF00793	GO:0005737
PF00794	GO:0005942
PF00795	GO:0044464
PF00799	GO:0019028
PF00800	GO:0005737
PF00809	GO:0005622
PF00813	GO:0016021
PF00814	GO:0005737
PF00817	GO:0005737
PF00823	GO:0071944
PF00828	GO:0005840
PF00835	GO:0043005
PF00847	GO:0005634
PF00850	GO:0000118
PF00851	GO:0019028
PF00853	GO:0005634
PF00855	GO:0005634
PF00856	GO:0005634
PF00863	GO:0019028
PF00867	GO:0005634
PF00868	GO:0016020
PF00869	GO:0016021 GO:0019031 GO:0044167 GO:0055036
PF00870	GO:0005634
PF00875	GO:0005634 GO:0005737
PF00882	GO:0005576
PF00883	GO:0005737
PF00884	GO:0016021
PF00891	GO:0005737
PF00899	GO:0005622
PF00900	GO:0005840
PF00904	GO:0001533
PF00906	GO:0005576
PF00910	GO:0016020 GO:0019028 GO:0033644 GO:0044161
PF00913	GO:0005886 GO:0031225
PF00915	GO:0019028 GO:0030430
PF00919	GO:0005737
PF00923	GO:0005737
PF00925	GO:0005737 GO:0043229
PF00927	GO:0016020
PF00929	GO:0005622
PF00931	GO:0005622
PF00943	GO:0055036
PF00944	GO:0016021 GO:0019028 GO:0055036
PF00947	GO:0019028
PF00948	GO:0016021 GO:0019028 GO:0019031 GO:0044167 GO:0055036
PF00949	GO:0016021 GO:0019028 GO:0019031 GO:0044167 GO:0055036
PF00950	GO:0016021
PF00953	GO:0005886
PF00954	GO:0005886
PF00958	GO:0005737
PF00961	GO:0005739
PF00962	GO:0005615
PF00963	GO:0016020
PF00969	GO:0016021
PF00972	GO:0016021 GO:0019028 GO:0019031 GO:0044167 GO:0055036
PF00976	GO:0005576
PF00977	GO:0005737
PF00982	GO:0005737
PF00984	GO:0044464
PF00986	GO:0005694
PF00988	GO:0044444
PF00993	GO:0016021
PF00998	GO:0016021 GO:0019028 GO:0033644
PF01000	GO:0009536
PF01001	GO:0019012
PF01002	GO:0016021 GO:0019028 GO:0019031 GO:0044167 GO:0055036
PF01004	GO:0016021 GO:0019031 GO:0033644
PF01005	GO:0016021 GO:0019028 GO:0019031 GO:0044167 GO:0055036
PF01006	GO:0016021 GO:0019028 GO:0033644
PF01010	GO:0016021
PF01011	GO:0016020
PF01018	GO:0005737
PF01021	GO:0005634
PF01022	GO:0005622
PF01023	GO:0043229
PF01027	GO:0016021
PF01028	GO:0005694
PF01029	GO:0005737
PF01031	GO:0044424
PF01032	GO:0005886 GO:0016021
PF01035	GO:0005622
PF01037	GO:0005622
PF01039	GO:0005737
PF01043	GO:0005737 GO:0005886
PF01048	GO:0005622
PF01049	GO:0005886 GO:0016021
PF01052	GO:0009425
PF01053	GO:0005737
PF01056	GO:0005634
PF01057	GO:0019028
PF01058	GO:0009375
PF01067	GO:0005622
PF01068	GO:0043229
PF01070	GO:0044424
PF01071	GO:0005737
PF01073	GO:0005783
PF01077	GO:0009337
PF01078	GO:0044464
PF01079	GO:0005576 GO:0005886
PF01082	GO:0016020
PF01085	GO:0005886
PF01087	GO:0005737
PF01094	GO:0016021
PF01096	GO:0005634
PF01106	GO:0005737
PF01107	GO:0019028
PF01113	GO:0005737
PF01116	GO:0044424
PF01118	GO:0005737
PF01119	GO:0005634
PF01120	GO:0016020
PF01121	GO:0044464
PF01123	GO:0005576
PF01131	GO:0005694
PF01132	GO:0005737
PF01134	GO:0005737
PF01135	GO:0005622
PF01136	GO:0005581
PF01137	GO:0044424
PF01138	GO:0005737
PF01145	GO:0016021
PF01149	GO:0005622
PF01154	GO:0005737
PF01163	GO:0044464
PF01170	GO:0005737
PF01171	GO:0005737
PF01172	GO:0005634 GO:0005737
PF01175	GO:0005737
PF01176	GO:0005622
PF01177	GO:0044424
PF01179	GO:0044464
PF01180	GO:0005737
PF01182	GO:0044464
PF01188	GO:0005622
PF01189	GO:0005737
PF01191	GO:0005634
PF01193	GO:0009507
PF01201	GO:0005622
PF01202	GO:0005737
PF01204	GO:0005737
PF01206	GO:0005737
PF01208	GO:0005737
PF01210	GO:0009331
PF01212	GO:0044424
PF01213	GO:0044464
PF01217	GO:0032991 GO:0044444
PF01225	GO:0005737
PF01227	GO:0005737
PF01228	GO:0005737
PF01229	GO:0005622
PF01233	GO:0005737
PF01243	GO:0044424
PF01248	GO:0044464
PF01252	GO:0005886 GO:0016021
PF01258	GO:0043234
PF01266	GO:0005737
PF01268	GO:0005737
PF01276	GO:0005737
PF01281	GO:0005840
PF01284	GO:0016021
PF01286	GO:0005634
PF01287	GO:0005737
PF01288	GO:0005737
PF01289	GO:0005576 GO:0016020
PF01295	GO:0005737
PF01302	GO:0043229
PF01316	GO:0005737
PF01324	GO:0005576
PF01325	GO:0005737
PF01330	GO:0009379
PF01331	GO:0005634
PF01336	GO:0005737
PF01342	GO:0005634
PF01343	GO:0005886
PF01348	GO:0009507
PF01349	GO:0016021 GO:0019028 GO:0019031 GO:0044167 GO:0055036
PF01350	GO:0016021 GO:0019028 GO:0019031 GO:0044167 GO:0055036
PF01351	GO:0005737
PF01357	GO:0005576
PF01367	GO:0005622
PF01368	GO:0005737
PF01369	GO:0044424
PF01380	GO:0005737
PF01381	GO:0044464
PF01388	GO:0005634
PF01391	GO:0005576
PF01394	GO:0030130 GO:0030132
PF01397	GO:0005737
PF01398	GO:0032991 GO:0044424
PF01399	GO:0043234 GO:0044424
PF01403	GO:0016020
PF01404	GO:0016021
PF01406	GO:0005737
PF01407	GO:0019028
PF01411	GO:0005737
PF01412	GO:0005622
PF01414	GO:0016021
PF01418	GO:0005622
PF01421	GO:0005576
PF01424	GO:0005634
PF01426	GO:0005634
PF01431	GO:0044464
PF01434	GO:0016021 GO:0044464
PF01443	GO:0016020 GO:0033644
PF01448	GO:0005634
PF01450	GO:0044444
PF01453	GO:0005886
PF01454	GO:0044424
PF01464	GO:0016020
PF01465	GO:0044424
PF01466	GO:0044424
PF01467	GO:0005737
PF01468	GO:0016020
PF01472	GO:0044424
PF01477	GO:0016020
PF01479	GO:0005840
PF01480	GO:0005634
PF01485	GO:0044424
PF01487	GO:0005737
PF01488	GO:0005737
PF01490	GO:0016021
PF01492	GO:0019028
PF01493	GO:0043231 GO:0044444
PF01501	GO:0005737
PF01502	GO:0005737
PF01504	GO:0016020
PF01505	GO:0005737 GO:0043227
PF01506	GO:0016021 GO:0019028 GO:0033644
PF01509	GO:0044424
PF01512	GO:0005886
PF01513	GO:0005622
PF01514	GO:0009431
PF01515	GO:0005737
PF01520	GO:0005576
PF01522	GO:0005576
PF01538	GO:0016021 GO:0019028 GO:0033644
PF01539	GO:0016021
PF01541	GO:0005737 GO:0009380
PF01542	GO:0019028
PF01543	GO:0016021 GO:0019031 GO:0030529
PF01546	GO:0005737
PF01552	GO:0016020 GO:0019028 GO:0033644 GO:0044161
PF01553	GO:0016020
PF01558	GO:0044464
PF01560	GO:0016021 GO:0019028 GO:0019031 GO:0030529 GO:0033644
PF01563	GO:0016021
PF01570	GO:0016021 GO:0019028 GO:0019031 GO:0044167 GO:0055036
PF01575	GO:0005835
PF01577	GO:0019028
PF01582	GO:0016021
PF01583	GO:0005737
PF01585	GO:0005622
PF01588	GO:0005737
PF01595	GO:0016021
PF01600	GO:0016021 GO:0019031
PF01608	GO:0043229
PF01612	GO:0005622
PF01614	GO:0005622
PF01618	GO:0016021
PF01624	GO:0005634
PF01628	GO:0005622
PF01637	GO:0005622
PF01642	GO:0005739
PF01643	GO:0009507
PF01644	GO:0044464
PF01645	GO:0043231
PF01648	GO:0043234 GO:0044444
PF01656	GO:0016020
PF01657	GO:0016020
PF01658	GO:0005737
PF01661	GO:0016020 GO:0033644
PF01663	GO:0005789
PF01676	GO:0005737
PF01678	GO:0005737
PF01687	GO:0005737
PF01706	GO:0009288
PF01713	GO:0044424
PF01715	GO:0043231
PF01717	GO:0005737
PF01722	GO:0005737
PF01729	GO:0044424
PF01730	GO:0005737
PF01739	GO:0005737
PF01740	GO:0016021
PF01742	GO:0005576
PF01743	GO:0005739
PF01746	GO:0005737
PF01747	GO:0005737
PF01751	GO:0005694
PF01753	GO:0044424
PF01757	GO:0016020
PF01759	GO:0005576
PF01761	GO:0005737
PF01762	GO:0005794 GO:0016021
PF01766	GO:0019028 GO:0030430
PF01767	GO:0019028 GO:0030430
PF01769	GO:0016020
PF01778	GO:0043229
PF01782	GO:0005840
PF01794	GO:0016021
PF01796	GO:0005622
PF01798	GO:0030529
PF01799	GO:0005737
PF01805	GO:0044424
PF01807	GO:1990077
PF01810	GO:0005886 GO:0016021
PF01812	GO:0044424
PF01814	GO:0005737
PF01817	GO:0005737
PF01820	GO:0005737
PF01822	GO:0016020
PF01823	GO:0005579
PF01825	GO:0016021
PF01831	GO:0016021 GO:0033644 GO:0044220
PF01832	GO:0009288
PF01835	GO:0005615
PF01839	GO:0008305
PF01843	GO:0016459
PF01844	GO:0043231 GO:0044444
PF01849	GO:0032991 GO:0044446
PF01851	GO:0000502
PF01852	GO:0005622
PF01855	GO:0044424
PF01873	GO:0005737
PF01878	GO:0000785 GO:0005634
PF01883	GO:0005622
PF01895	GO:0016020
PF01896	GO:0044464
PF01909	GO:0005634
PF01913	GO:0005737
PF01926	GO:0005737
PF01935	GO:0016020
PF01936	GO:0005777
PF01937	GO:0005737
PF01938	GO:0005737
PF01946	GO:0016020
PF01948	GO:0009347
PF01957	GO:0016021
PF01964	GO:0044444
PF01966	GO:0005886 GO:0016021
PF01967	GO:0019008
PF01968	GO:0044464
PF01974	GO:0005634 GO:0044446
PF01975	GO:0044424
PF01979	GO:0044424
PF01980	GO:0043234
PF01981	GO:0044446
PF01982	GO:0005622
PF02002	GO:0043229
PF02008	GO:0005634
PF02020	GO:0005737
PF02022	GO:0019028
PF02026	GO:0016020
PF02036	GO:0005737 GO:0043231
PF02037	GO:0043231
PF02065	GO:0016020
PF02080	GO:0016020
PF02082	GO:0044464
PF02099	GO:0005634 GO:0044444
PF02108	GO:0009288
PF02120	GO:0043190
PF02123	GO:0019012
PF02129	GO:0005737
PF02130	GO:0005737
PF02134	GO:0044464
PF02137	GO:0005634
PF02138	GO:0005737 GO:0043231
PF02140	GO:0016021
PF02141	GO:0044464
PF02142	GO:0005737
PF02145	GO:0005634
PF02146	GO:0043229
PF02148	GO:0044464
PF02151	GO:0005737
PF02158	GO:0005886 GO:0044425
PF02163	GO:0005886 GO:0016021
PF02167	GO:0016021 GO:0070469
PF02170	GO:0044424
PF02171	GO:0044424
PF02172	GO:0005634
PF02174	GO:0001726 GO:0005856 GO:0005925
PF02176	GO:0044424
PF02177	GO:0016021
PF02178	GO:0044424
PF02181	GO:0044424
PF02182	GO:0005634 GO:0005694
PF02185	GO:0044464
PF02187	GO:0005856
PF02188	GO:0044424
PF02190	GO:0005737
PF02191	GO:0044464
PF02194	GO:0044424
PF02195	GO:0005737 GO:0009295
PF02196	GO:0044464
PF02197	GO:0005952
PF02199	GO:0005764
PF02201	GO:0005634
PF02203	GO:0016021
PF02204	GO:0005622
PF02205	GO:0005622
PF02207	GO:0005622
PF02208	GO:0044464
PF02213	GO:0005634
PF02214	GO:0008076
PF02216	GO:0005576
PF02217	GO:0042025
PF02223	GO:0016021
PF02224	GO:0005737
PF02226	GO:0016020 GO:0033644 GO:0044161
PF02237	GO:0005737
PF02254	GO:0016021
PF02257	GO:0005634
PF02259	GO:0043229
PF02260	GO:0043229
PF02263	GO:0043229 GO:0044444
PF02264	GO:0005886 GO:0009279 GO:0046930
PF02272	GO:0005737
PF02275	GO:0005886
PF02302	GO:0005886 GO:0016021
PF02310	GO:0005622
PF02311	GO:0005622
PF02321	GO:0016020
PF02326	GO:0016021
PF02347	GO:0005737
PF02348	GO:0005737
PF02353	GO:0044425
PF02354	GO:0005886 GO:0016021
PF02355	GO:0005886 GO:0016021
PF02359	GO:0005737
PF02362	GO:0005634
PF02370	GO:0005576 GO:0016020
PF02373	GO:0005634
PF02374	GO:0005737
PF02375	GO:0005634
PF02376	GO:0005634
PF02377	GO:0005622
PF02378	GO:0005886 GO:0016021
PF02383	GO:0044464
PF02390	GO:0005634
PF02395	GO:0019867
PF02397	GO:0005886 GO:0016021
PF02410	GO:0005737
PF02415	GO:0019867
PF02416	GO:0016021
PF02419	GO:0005886 GO:0016021
PF02435	GO:0005576 GO:0016020
PF02436	GO:0005737
PF02439	GO:0016021
PF02453	GO:0005783
PF02460	GO:0016021
PF02463	GO:0005694
PF02466	GO:0016021
PF02467	GO:0005737
PF02469	GO:0016021 GO:0044464
PF02482	GO:0005737
PF02499	GO:0042025
PF02503	GO:0009358
PF02514	GO:0009536
PF02518	GO:0016020
PF02537	GO:0005886 GO:0016021
PF02538	GO:0044464
PF02548	GO:0044424
PF02550	GO:0005737
PF02557	GO:0005576
PF02558	GO:0005737
PF02568	GO:0005737
PF02572	GO:0044464
PF02574	GO:0005622
PF02581	GO:0009507
PF02588	GO:0016021
PF02597	GO:0044424
PF02601	GO:0005737 GO:0009318
PF02602	GO:0016021
PF02607	GO:0005622
PF02610	GO:0005737
PF02613	GO:0009325
PF02626	GO:0044424
PF02629	GO:0005737
PF02631	GO:0005737
PF02637	GO:0005737
PF02653	GO:0005886 GO:0016021
PF02656	GO:0032991 GO:0044444
PF02662	GO:0016020
PF02670	GO:0009536
PF02672	GO:0044424
PF02678	GO:0044464
PF02679	GO:0005634
PF02682	GO:0044424
PF02683	GO:0016021
PF02687	GO:0005886 GO:0016021
PF02689	GO:0005634
PF02698	GO:0016020
PF02700	GO:0005737
PF02709	GO:0005794
PF02719	GO:0016021
PF02727	GO:0044464
PF02729	GO:0044464
PF02735	GO:0043564
PF02737	GO:0005737
PF02743	GO:0016021
PF02747	GO:0005634 GO:0043626
PF02749	GO:0005737
PF02750	GO:0008021
PF02754	GO:0016020
PF02758	GO:0005622
PF02761	GO:0005634
PF02762	GO:0005634
PF02763	GO:0005576
PF02767	GO:0005737
PF02769	GO:0005737
PF02770	GO:0043231 GO:0044444
PF02772	GO:0005737
PF02775	GO:0005737
PF02779	GO:0044424
PF02780	GO:0005737
PF02785	GO:0005737
PF02786	GO:0005737
PF02787	GO:0044444
PF02790	GO:0070469
PF02791	GO:0043231
PF02793	GO:0005886 GO:0016021
PF02797	GO:0016020
PF02798	GO:0044424
PF02801	GO:0044444
PF02805	GO:0005622
PF02806	GO:0044424
PF02809	GO:0044424
PF02810	GO:0005737 GO:0005886
PF02811	GO:0005737
PF02813	GO:0019028
PF02814	GO:0005737
PF02816	GO:0044424
PF02817	GO:0005737
PF02818	GO:0005622
PF02824	GO:0005737
PF02825	GO:0005622
PF02826	GO:0005737
PF02828	GO:0044464
PF02832	GO:0016021 GO:0019028 GO:0019031 GO:0044167 GO:0055036
PF02836	GO:0009341
PF02837	GO:0009341
PF02843	GO:0005737
PF02847	GO:0044424
PF02852	GO:0005737
PF02854	GO:0043234 GO:0044424
PF02861	GO:0005737
PF02862	GO:0005622
PF02865	GO:0005634
PF02867	GO:0005971
PF02870	GO:0005622
PF02872	GO:0016020
PF02873	GO:0005737
PF02874	GO:0033178
PF02875	GO:0005737
PF02877	GO:0005634
PF02878	GO:0044424
PF02879	GO:0044424
PF02881	GO:0048500
PF02891	GO:0005634
PF02892	GO:0005622
PF02893	GO:0005622
PF02896	GO:0005737
PF02902	GO:0044424
PF02906	GO:0016020
PF02907	GO:0016021 GO:0019028 GO:0033644
PF02921	GO:0005739 GO:0070469
PF02922	GO:0044464
PF02926	GO:0005737
PF02931	GO:0016021 GO:0045211
PF02933	GO:0005737 GO:0043231 GO:0044446
PF02934	GO:0005737
PF02944	GO:0005622
PF02951	GO:0005829
PF02953	GO:0005743
PF02954	GO:0005737
PF02971	GO:0005794
PF02973	GO:0005576 GO:0016020
PF02985	GO:0044424
PF02986	GO:0005618
PF02992	GO:0044424
PF03011	GO:0016021
PF03015	GO:0043231 GO:0044444
PF03016	GO:0031227
PF03020	GO:0012505 GO:0043231 GO:0044446
PF03021	GO:0019028
PF03024	GO:0016020
PF03031	GO:0005634
PF03033	GO:0005886
PF03050	GO:0005737
PF03060	GO:0005835
PF03062	GO:0016021
PF03063	GO:0005737
PF03069	GO:0005622
PF03079	GO:0005634
PF03083	GO:0005886
PF03090	GO:0005622
PF03097	GO:0044444
PF03099	GO:0005737
PF03101	GO:0005634
PF03102	GO:0005829
PF03104	GO:0005634
PF03105	GO:0016021
PF03106	GO:0005634
PF03116	GO:0005886 GO:0016021
PF03128	GO:0016021
PF03129	GO:0005737
PF03130	GO:0044424
PF03135	GO:0044464
PF03142	GO:0016459
PF03143	GO:0005737
PF03144	GO:0044464
PF03147	GO:0005737
PF03151	GO:0016021
PF03161	GO:0005739
PF03165	GO:0005634
PF03167	GO:0005737
PF03171	GO:0043231 GO:0044444
PF03177	GO:0005643
PF03179	GO:0016471
PF03184	GO:0005622
PF03193	GO:0016021
PF03198	GO:0044464
PF03199	GO:0005622
PF03202	GO:0005886
PF03205	GO:0044424
PF03209	GO:0016021
PF03212	GO:0019867
PF03215	GO:0043229
PF03217	GO:0016020
PF03221	GO:0005622
PF03234	GO:0005737
PF03243	GO:0005737
PF03245	GO:0019867
PF03256	GO:0005622
PF03266	GO:0044424
PF03272	GO:0005576
PF03328	GO:0044464
PF03330	GO:0044464
PF03331	GO:0005737
PF03349	GO:0016020
PF03358	GO:0016020
PF03361	GO:0042025
PF03364	GO:0005634
PF03371	GO:0005634
PF03373	GO:0005576 GO:0005618 GO:0016020
PF03378	GO:0005643
PF03399	GO:0043234 GO:0044424
PF03404	GO:0016020
PF03416	GO:0005737
PF03423	GO:0043231 GO:0044444
PF03435	GO:0044424
PF03439	GO:0043229
PF03441	GO:0005634
PF03453	GO:0005622
PF03460	GO:0044464
PF03463	GO:0005737
PF03464	GO:0005737
PF03471	GO:0016021
PF03473	GO:0005737
PF03477	GO:0005622
PF03483	GO:0005737
PF03489	GO:0005764
PF03506	GO:0030430 GO:0042025
PF03508	GO:0005922 GO:0016021
PF03509	GO:0016021
PF03514	GO:0005634
PF03515	GO:0005727
PF03520	GO:0008076
PF03524	GO:0044464
PF03528	GO:0005768
PF03531	GO:0005634
PF03533	GO:0005694
PF03534	GO:0005737
PF03542	GO:0005634
PF03544	GO:0016020 GO:0030288
PF03545	GO:0005615
PF03549	GO:0016021 GO:0020002
PF03557	GO:0019012
PF03562	GO:0019867
PF03586	GO:0044423
PF03610	GO:0005737
PF03623	GO:0005856
PF03648	GO:0005576
PF03653	GO:0016021
PF03676	GO:0005737
PF03700	GO:0005768
PF03705	GO:0005737
PF03706	GO:0016020
PF03707	GO:0016020
PF03709	GO:0005737
PF03714	GO:0005576 GO:0016020
PF03720	GO:0005737
PF03722	GO:0005576
PF03725	GO:0005737
PF03726	GO:0005737
PF03730	GO:0043564
PF03731	GO:0043564
PF03732	GO:0005634
PF03747	GO:0016020
PF03752	GO:0016020
PF03763	GO:0005886
PF03765	GO:0016021
PF03772	GO:0016021
PF03782	GO:0016020
PF03797	GO:0019867
PF03799	GO:0005886 GO:0016021
PF03810	GO:0005643
PF03815	GO:0016020
PF03825	GO:0016021
PF03832	GO:0005737 GO:0005886
PF03841	GO:0005737
PF03848	GO:0005737
PF03853	GO:0044424
PF03865	GO:0019867
PF03872	GO:0070258
PF03876	GO:0043231
PF03880	GO:0005737
PF03894	GO:0005622
PF03895	GO:0019867
PF03901	GO:0031227
PF03902	GO:0005634
PF03909	GO:0000439
PF03914	GO:0043231
PF03921	GO:0016020
PF03924	GO:0016020
PF03935	GO:0044464
PF03936	GO:0005737
PF03939	GO:0043229
PF03941	GO:0000775 GO:0005634 GO:0005819
PF03946	GO:0005840
PF03949	GO:0005829
PF03953	GO:0005874
PF03958	GO:0009279
PF03968	GO:0005886 GO:0009279
PF03982	GO:0010287
PF03986	GO:0005737
PF03987	GO:0005737
PF03991	GO:0005886
PF03992	GO:0005737
PF04000	GO:0044424
PF04005	GO:0005730
PF04023	GO:0016021
PF04032	GO:0005622
PF04034	GO:0005737
PF04039	GO:0016021
PF04042	GO:0005634
PF04053	GO:0030126
PF04055	GO:0044464
PF04056	GO:0000439
PF04060	GO:0005886
PF04073	GO:0005737
PF04089	GO:0005576
PF04098	GO:0044424
PF04100	GO:0044424
PF04101	GO:0044464
PF04116	GO:0016021
PF04143	GO:0016021
PF04151	GO:0005576
PF04157	GO:0005622
PF04166	GO:0005737
PF04183	GO:0016021
PF04198	GO:0005622
PF04208	GO:0016020
PF04212	GO:0044444
PF04218	GO:0000775 GO:0005634
PF04234	GO:0016021
PF04253	GO:0016020
PF04263	GO:0005737
PF04266	GO:0005634
PF04267	GO:0005737
PF04290	GO:0016021
PF04300	GO:0019005
PF04310	GO:0005737
PF04313	GO:0005737
PF04324	GO:0044464
PF04326	GO:0005622
PF04376	GO:0005737
PF04379	GO:0043231
PF04392	GO:0016020
PF04405	GO:0005737
PF04408	GO:0005622
PF04413	GO:0016020
PF04423	GO:0030870
PF04427	GO:0005737
PF04433	GO:0005634
PF04434	GO:0043231
PF04438	GO:0016020 GO:0043229
PF04446	GO:0005737
PF04457	GO:0005622
PF04478	GO:0016020
PF04480	GO:0005737
PF04488	GO:0005795
PF04500	GO:0005634
PF04510	GO:0005643
PF04519	GO:0016021
PF04535	GO:0005886 GO:0016021
PF04536	GO:0005940 GO:0016021
PF04539	GO:0005622
PF04542	GO:0005622
PF04549	GO:0016021
PF04552	GO:0016020
PF04560	GO:0043231
PF04561	GO:0043231
PF04563	GO:0043231
PF04565	GO:0043231
PF04567	GO:0005634
PF04571	GO:0043231
PF04583	GO:0019031
PF04588	GO:0016021
PF04592	GO:0005576
PF04607	GO:0005622
PF04629	GO:0005634 GO:0005737 GO:0044446
PF04650	GO:0005576
PF04652	GO:0000148
PF04675	GO:0005634
PF04679	GO:0005622
PF04695	GO:0005778
PF04696	GO:0005681 GO:0016607
PF04733	GO:0030126
PF04749	GO:0005886
PF04757	GO:0005779
PF04760	GO:0005737
PF04773	GO:0016020
PF04774	GO:0043231 GO:0044444
PF04775	GO:0044444
PF04780	GO:0044424
PF04782	GO:0005886
PF04821	GO:0005634
PF04836	GO:0005634
PF04849	GO:0043231 GO:0044444
PF04851	GO:0005737
PF04857	GO:0005737
PF04879	GO:0016020
PF04880	GO:0005737
PF04886	GO:0016020
PF04898	GO:0043231 GO:0044444
PF04928	GO:0005622
PF04945	GO:0016021
PF04950	GO:0005634
PF04954	GO:0016021
PF04959	GO:0005654
PF04960	GO:0005739
PF04961	GO:0005794
PF04966	GO:0009279
PF04968	GO:0030018
PF04969	GO:0044424
PF04972	GO:0016021
PF04983	GO:0043231
PF04990	GO:0005665
PF04992	GO:0005665
PF04997	GO:0005634
PF04998	GO:0043231
PF05000	GO:0005665
PF05002	GO:0044464
PF05003	GO:0005886
PF05020	GO:0005622
PF05021	GO:0005622
PF05023	GO:0005829
PF05033	GO:0005694
PF05036	GO:0016020 GO:0030312
PF05043	GO:0005622
PF05076	GO:0005737
PF05089	GO:0044464
PF05116	GO:0044464
PF05118	GO:0016020
PF05123	GO:0005618
PF05127	GO:0005737
PF05134	GO:0009276 GO:0016021
PF05157	GO:0044464
PF05161	GO:0005737
PF05175	GO:0005737
PF05177	GO:0005887
PF05178	GO:0044424
PF05185	GO:0005737
PF05186	GO:0005622
PF05187	GO:0005739
PF05188	GO:0005634
PF05190	GO:0005634
PF05193	GO:0005739
PF05203	GO:0032991
PF05204	GO:0032991 GO:0044424
PF05206	GO:0031981
PF05222	GO:0016021
PF05224	GO:0016021
PF05226	GO:0016020
PF05227	GO:0016020
PF05228	GO:0016021
PF05231	GO:0016021
PF05239	GO:0030077
PF05240	GO:0044424
PF05253	GO:0005634
PF05257	GO:0005576 GO:0016020
PF05259	GO:0019031
PF05266	GO:0043231
PF05270	GO:0005576
PF05277	GO:0016020
PF05285	GO:0005730
PF05287	GO:0045095
PF05303	GO:0005737
PF05307	GO:0043230
PF05342	GO:0005576 GO:0005618
PF05345	GO:0016020
PF05347	GO:0005739
PF05362	GO:0044464
PF05364	GO:0005576
PF05383	GO:0005634 GO:0030529
PF05384	GO:0016021
PF05386	GO:0030529
PF05390	GO:0005576
PF05391	GO:0005622
PF05406	GO:0005634
PF05407	GO:0016020 GO:0033644
PF05408	GO:0019030
PF05409	GO:0016021 GO:0033644 GO:0044220
PF05410	GO:0016021 GO:0033644 GO:0044220
PF05411	GO:0016021 GO:0033644 GO:0044220
PF05412	GO:0016021 GO:0033644 GO:0044220
PF05414	GO:0019028
PF05443	GO:0031411
PF05473	GO:0016020
PF05485	GO:0005634
PF05488	GO:0016021
PF05495	GO:0005634 GO:0005737
PF05548	GO:0005727
PF05550	GO:0016021 GO:0033644
PF05569	GO:0016020
PF05572	GO:0016020
PF05573	GO:0005622
PF05578	GO:0016021 GO:0033644
PF05593	GO:0016020
PF05605	GO:0005622
PF05618	GO:0005840
PF05641	GO:0005737
PF05645	GO:0005634
PF05649	GO:0043231
PF05651	GO:0016021
PF05652	GO:0005622
PF05670	GO:0044424
PF05681	GO:0044424
PF05697	GO:0005737
PF05698	GO:0005886
PF05699	GO:0005622
PF05712	GO:0005634
PF05716	GO:0043231
PF05729	GO:0005622
PF05737	GO:0005618
PF05738	GO:0005618
PF05739	GO:0016020
PF05743	GO:0043231 GO:0044444
PF05773	GO:0005622
PF05792	GO:0005618
PF05833	GO:0043229
PF05871	GO:0005737
PF05879	GO:0016021
PF05881	GO:0005622
PF05902	GO:0005737 GO:0019898
PF05903	GO:0044424
PF05920	GO:0005634
PF05922	GO:0005618 GO:0016020
PF05923	GO:0005737 GO:0043231
PF05924	GO:0005737 GO:0043231
PF05937	GO:0005634 GO:0005737
PF05956	GO:0005737 GO:0043231
PF05970	GO:0005622
PF05972	GO:0005634 GO:0005737
PF05977	GO:0016021
PF05978	GO:0016021
PF05994	GO:0005737
PF06001	GO:0005634
PF06012	GO:0005622
PF06018	GO:0005737
PF06025	GO:0005622
PF06029	GO:0005622
PF06049	GO:0005576
PF06074	GO:0005622
PF06102	GO:0044446
PF06114	GO:0016020
PF06121	GO:0005581
PF06148	GO:0016020
PF06165	GO:0016021
PF06200	GO:0005634
PF06204	GO:0016021
PF06205	GO:0016021
PF06251	GO:0016020
PF06292	GO:0045202
PF06328	GO:0016020
PF06337	GO:0005794
PF06344	GO:0016020 GO:0019028 GO:0033644 GO:0044161
PF06345	GO:0044464
PF06346	GO:0044464
PF06347	GO:0009279 GO:0016021
PF06350	GO:0005811 GO:0005829
PF06367	GO:0044464
PF06371	GO:0005622
PF06398	GO:0016021
PF06400	GO:0005783
PF06429	GO:0030694
PF06434	GO:0005829
PF06445	GO:0005622
PF06448	GO:0005576 GO:0044424
PF06460	GO:0016021 GO:0033644 GO:0044220
PF06461	GO:0005634
PF06465	GO:0005634
PF06467	GO:0005634
PF06469	GO:0043231 GO:0044444
PF06471	GO:0016021 GO:0033644 GO:0044220
PF06472	GO:0016021
PF06478	GO:0016021 GO:0033644 GO:0044220
PF06482	GO:0005581
PF06506	GO:0005737
PF06534	GO:0044464
PF06544	GO:0046540
PF06566	GO:0016020 GO:0043231
PF06573	GO:0005965
PF06582	GO:0005622
PF06588	GO:0005737
PF06602	GO:0044424
PF06609	GO:0016020
PF06614	GO:0031527 GO:0043005
PF06623	GO:0016021
PF06657	GO:0005737 GO:0043229
PF06669	GO:0019867
PF06696	GO:0071944
PF06701	GO:0005622
PF06719	GO:0005622
PF06733	GO:0005634
PF06738	GO:0016021
PF06742	GO:0016021
PF06743	GO:0005739
PF06744	GO:0016021
PF06745	GO:0005622
PF06752	GO:0032777
PF06758	GO:0044424
PF06761	GO:0016021
PF06773	GO:0005739 GO:0016020
PF06779	GO:0016021
PF06803	GO:0005789 GO:0016021
PF06804	GO:0005886 GO:0009279
PF06813	GO:0016021
PF06815	GO:0019028
PF06817	GO:0016020 GO:0019028 GO:0020002 GO:0030430 GO:0042025
PF06824	GO:0005634
PF06827	GO:0005737
PF06831	GO:0005622
PF06858	GO:0005730
PF06886	GO:0005819 GO:0005874
PF06902	GO:0043231
PF06911	GO:0005780
PF06920	GO:0044424
PF06958	GO:0005727
PF06965	GO:0005886
PF06969	GO:0005737
PF06977	GO:0016021
PF06999	GO:0005737
PF07085	GO:0005737
PF07119	GO:0005622
PF07176	GO:0030288
PF07177	GO:0005737
PF07194	GO:0005737
PF07196	GO:0030694
PF07219	GO:0016020
PF07228	GO:0016020
PF07245	GO:0016021 GO:0019012
PF07286	GO:0005739
PF07292	GO:0005634
PF07303	GO:0008023
PF07453	GO:0005739
PF07463	GO:0005634
PF07478	GO:0005737
PF07479	GO:0009331
PF07486	GO:0005618
PF07489	GO:0016021 GO:0020002
PF07494	GO:0016020
PF07495	GO:0016020
PF07496	GO:0005634
PF07500	GO:0005634
PF07501	GO:0005618
PF07508	GO:0016020
PF07516	GO:0005737 GO:0005886
PF07521	GO:0005634
PF07522	GO:0043229
PF07523	GO:0005618
PF07524	GO:0005634 GO:0005737
PF07525	GO:0044424
PF07528	GO:0005634
PF07529	GO:0005634
PF07531	GO:0005622
PF07533	GO:0005634
PF07534	GO:0005622
PF07546	GO:0005576
PF07549	GO:0005886 GO:0016021
PF07562	GO:0005886 GO:0016021
PF07568	GO:0016020
PF07576	GO:0005737
PF07580	GO:0016021
PF07581	GO:0016020
PF07584	GO:0016021
PF07596	GO:0015627
PF07634	GO:0005576
PF07646	GO:0044424
PF07647	GO:0044464
PF07648	GO:0005576
PF07650	GO:0005622
PF07651	GO:0030118
PF07652	GO:0016021 GO:0019028 GO:0033644
PF07653	GO:0005622
PF07654	GO:0016020
PF07660	GO:0009279
PF07662	GO:0016020
PF07670	GO:0016021
PF07676	GO:0044464
PF07677	GO:0005615
PF07686	GO:0016020
PF07695	GO:0016020
PF07697	GO:0016021
PF07699	GO:0044425
PF07700	GO:0044424
PF07701	GO:0016020
PF07703	GO:0005615
PF07707	GO:0044424
PF07710	GO:0005634
PF07714	GO:0016020
PF07717	GO:0005622
PF07723	GO:0044424
PF07724	GO:0005737
PF07725	GO:0044424
PF07728	GO:0044424
PF07729	GO:0005622
PF07733	GO:0005737
PF07738	GO:0005622
PF07744	GO:0005634
PF07749	GO:0005788
PF07774	GO:0072546
PF07779	GO:0016021
PF07792	GO:0044444
PF07804	GO:0005622
PF07807	GO:0005634
PF07823	GO:0005622
PF07834	GO:0048471
PF07883	GO:0005622
PF07884	GO:0016021
PF07885	GO:0016020
PF07908	GO:0005737
PF07915	GO:0044444
PF07928	GO:0043231 GO:0044444
PF07944	GO:0016020
PF07951	GO:0005576
PF07959	GO:0005737
PF07963	GO:0015627
PF07965	GO:0016021
PF07969	GO:0005737
PF07973	GO:0005737
PF07974	GO:0016020
PF07979	GO:0044464
PF07988	GO:0005634
PF07991	GO:0005737
PF07992	GO:0005737
PF08005	GO:0005622
PF08016	GO:0016021
PF08017	GO:0044464
PF08022	GO:0016021
PF08030	GO:0016021
PF08035	GO:0005576
PF08060	GO:0030529 GO:0044428
PF08080	GO:0030529
PF08082	GO:0005681
PF08083	GO:0005681
PF08084	GO:0005681
PF08123	GO:0005634
PF08124	GO:0005576
PF08139	GO:0005615
PF08146	GO:0005730
PF08148	GO:0032991 GO:0044424
PF08151	GO:0016021
PF08166	GO:0071339
PF08169	GO:0005634
PF08191	GO:0005618
PF08198	GO:0005635
PF08205	GO:0016020
PF08206	GO:0005737
PF08207	GO:0005737
PF08209	GO:0043231 GO:0043234 GO:0044446
PF08214	GO:0000123
PF08218	GO:0016020
PF08226	GO:0005622
PF08236	GO:0005634
PF08238	GO:0044424
PF08240	GO:0044464
PF08241	GO:0005622
PF08243	GO:0005634
PF08244	GO:0044464
PF08245	GO:0005737
PF08263	GO:0016021
PF08264	GO:0005737
PF08266	GO:0005886 GO:0016021
PF08269	GO:0016020
PF08271	GO:0005634
PF08275	GO:1990077
PF08276	GO:0005886
PF08277	GO:0005576
PF08278	GO:1990077
PF08279	GO:0005622
PF08281	GO:0044464
PF08299	GO:0005737
PF08300	GO:0016021 GO:0019028 GO:0033644
PF08301	GO:0016021 GO:0019028 GO:0033644
PF08302	GO:0005622
PF08308	GO:0044464
PF08309	GO:0016020
PF08321	GO:0005634 GO:0005737
PF08327	GO:0005622
PF08331	GO:0005737
PF08334	GO:0015627
PF08344	GO:0016021
PF08351	GO:0005737
PF08352	GO:0005886 GO:0016021
PF08354	GO:0005835
PF08355	GO:0005741
PF08356	GO:0005741
PF08364	GO:0005737
PF08366	GO:0016021
PF08368	GO:0005739
PF08370	GO:0016020
PF08376	GO:0016020
PF08381	GO:0044424
PF08385	GO:0030286
PF08388	GO:0043231 GO:0044444
PF08389	GO:0005643
PF08393	GO:0030286
PF08394	GO:0005622
PF08399	GO:0044425
PF08407	GO:0005886 GO:0016021
PF08414	GO:0016021
PF08416	GO:0005925
PF08430	GO:0005634
PF08434	GO:0016020 GO:0044464
PF08436	GO:0009536
PF08440	GO:0019028
PF08441	GO:0008305
PF08443	GO:0005737
PF08446	GO:0016020
PF08449	GO:0016021
PF08450	GO:0005622
PF08454	GO:0016020
PF08459	GO:0005737 GO:0009380
PF08460	GO:0005576 GO:0016020
PF08481	GO:0005576 GO:0016020
PF08487	GO:0044464
PF08495	GO:0016020
PF08498	GO:0005741 GO:0005811
PF08502	GO:0005622
PF08506	GO:0005643
PF08512	GO:0005634 GO:0005694
PF08513	GO:0043229
PF08517	GO:0005634
PF08518	GO:0044424
PF08521	GO:0016021
PF08529	GO:0005737
PF08530	GO:0005737
PF08532	GO:0009341
PF08534	GO:0016020
PF08539	GO:0005622
PF08541	GO:0005737
PF08542	GO:0043229
PF08543	GO:0005622
PF08544	GO:0005737
PF08546	GO:0005737
PF08547	GO:0009507
PF08564	GO:0005737
PF08573	GO:0005634
PF08577	GO:0044424
PF08590	GO:0005829
PF08604	GO:0005622
PF08606	GO:0000151
PF08609	GO:0005737
PF08620	GO:0044464
PF08623	GO:0044464
PF08636	GO:0031461
PF08645	GO:0005634
PF08647	GO:0005634
PF08662	GO:0044424
PF08669	GO:0005737
PF08676	GO:0032389
PF08683	GO:0005737
PF08686	GO:0005578
PF08696	GO:0005634
PF08699	GO:0005634 GO:0005829
PF08709	GO:0016021
PF08710	GO:0016021 GO:0033644 GO:0044220
PF08715	GO:0016021 GO:0033644 GO:0044220
PF08716	GO:0016021 GO:0033644 GO:0044220
PF08717	GO:0016021 GO:0033644 GO:0044220
PF08725	GO:0016021
PF08726	GO:0005737 GO:0043229
PF08729	GO:0005634
PF08736	GO:0005856
PF08757	GO:0019028
PF08762	GO:0019028
PF08771	GO:0005737
PF08777	GO:0005634 GO:0030529
PF08778	GO:0005634
PF08797	GO:0043231
PF08825	GO:0044424
PF08832	GO:0005634
PF08879	GO:0005634
PF08910	GO:0044444
PF08913	GO:0001726 GO:0005925 GO:0015629
PF08914	GO:0005634
PF08928	GO:0016021
PF08934	GO:0005634
PF08996	GO:0005634
PF09000	GO:0005727
PF09004	GO:0005634 GO:0005829 GO:0015630
PF09011	GO:0005634
PF09027	GO:0005737 GO:0005886 GO:0044425
PF09041	GO:0005819 GO:0005874
PF09042	GO:0005622
PF09047	GO:0005737
PF09049	GO:0005741 GO:0016021
PF09050	GO:0005741 GO:0016021
PF09058	GO:0005886 GO:0030054 GO:0044425 GO:0044446
PF09061	GO:0005971
PF09067	GO:0016020
PF09079	GO:0005634 GO:0032991 GO:0044446
PF09088	GO:0005846
PF09092	GO:0005576
PF09103	GO:0005634
PF09104	GO:0005634
PF09110	GO:0005634
PF09121	GO:0005634
PF09140	GO:0005737
PF09141	GO:0015629
PF09163	GO:0016021
PF09172	GO:0005737 GO:0043229
PF09191	GO:0016021
PF09240	GO:0016020
PF09247	GO:0005669
PF09262	GO:0005778
PF09279	GO:0044464
PF09289	GO:0005578 GO:0005615
PF09296	GO:0043231 GO:0044444
PF09297	GO:0005777
PF09309	GO:0005634
PF09311	GO:0005871
PF09312	GO:0030288
PF09315	GO:0016020 GO:0044464
PF09316	GO:0005634
PF09324	GO:0043231
PF09326	GO:0016020
PF09333	GO:0044444
PF09334	GO:0005737
PF09335	GO:0016020
PF09339	GO:0005622
PF09350	GO:0005737
PF09358	GO:0044464
PF09363	GO:0005622
PF09370	GO:0005622
PF09371	GO:0005840
PF09379	GO:0005856
PF09380	GO:0005856
PF09382	GO:0005622
PF09397	GO:0016021
PF09401	GO:0016021 GO:0033644 GO:0044220
PF09457	GO:0044444
PF09479	GO:0005618
PF09532	GO:0044424
PF09699	GO:0042597
PF09721	GO:0016021
PF09727	GO:0005938 GO:0043197
PF09732	GO:0005634
PF09739	GO:0005634
PF09744	GO:0005737
PF09757	GO:0000118
PF09765	GO:0043240
PF09766	GO:0042765
PF09779	GO:0016021
PF09828	GO:0005622
PF09856	GO:0016020
PF09860	GO:0005622
PF09976	GO:0016021
PF10039	GO:0016021
PF10091	GO:0016021
PF10102	GO:0016021
PF10114	GO:0005622
PF10144	GO:0005737
PF10162	GO:0044424
PF10197	GO:0005681
PF10231	GO:0005871
PF10274	GO:0005840
PF10287	GO:0044464
PF10296	GO:0016021
PF10320	GO:0016021
PF10324	GO:0016021
PF10334	GO:0016020
PF10354	GO:0005853
PF10358	GO:0005737
PF10363	GO:0044424
PF10366	GO:0016020
PF10369	GO:0009536
PF10371	GO:0043231 GO:0044444
PF10373	GO:0005737 GO:0043229
PF10374	GO:0005634 GO:0005737
PF10393	GO:0005578
PF10396	GO:0005737
PF10403	GO:0005634
PF10404	GO:0005634
PF10410	GO:1990077
PF10411	GO:0042597
PF10426	GO:0005634
PF10427	GO:0000932
PF10431	GO:0044444
PF10435	GO:0005576
PF10444	GO:0000775 GO:0005634 GO:0005737 GO:0005819
PF10453	GO:0005726 GO:0005730 GO:0008023 GO:0016363 GO:0022626 GO:0048786 GO:0070761
PF10461	GO:0005634 GO:0005737
PF10469	GO:0005622
PF10472	GO:0000164
PF10473	GO:0005737 GO:0032991 GO:0043232
PF10481	GO:0005737 GO:0032991 GO:0043232
PF10487	GO:0005643
PF10491	GO:0005634
PF10506	GO:0005634 GO:0005737 GO:0005886
PF10509	GO:0005737
PF10513	GO:0000123
PF10515	GO:0016021
PF10518	GO:0042597
PF10531	GO:0005886
PF10562	GO:0005886 GO:0016021 GO:0030054 GO:0045211
PF10565	GO:0016021
PF10569	GO:0005615
PF10588	GO:0016020
PF10596	GO:0005681
PF10597	GO:0005681
PF10598	GO:0005681
PF10600	GO:0016020 GO:0030054 GO:0044464
PF10607	GO:0005634
PF10609	GO:0005737
PF10615	GO:0009507
PF10637	GO:0043231
PF10646	GO:0005886
PF10708	GO:0005615
PF10947	GO:0044464
PF10996	GO:0005847
PF11002	GO:0005634 GO:0005737
PF11229	GO:0005925
PF11232	GO:0005634
PF11235	GO:0005634
PF11244	GO:0005634
PF11356	GO:0015627
PF11409	GO:0005769
PF11412	GO:0016021
PF11465	GO:0016021
PF11490	GO:0005737
PF11501	GO:0016021 GO:0033644 GO:0044220
PF11530	GO:0015627
PF11556	GO:0016020
PF11566	GO:0043234
PF11570	GO:0005727
PF11600	GO:0033186 GO:0071778
PF11601	GO:0008076
PF11604	GO:0016020
PF11608	GO:0005777
PF11614	GO:0016021
PF11627	GO:0044424
PF11633	GO:0016021 GO:0033644 GO:0044220
PF11647	GO:0005576
PF11701	GO:0044444
PF11710	GO:0016020
PF11716	GO:0005622
PF11717	GO:0005622
PF11721	GO:0016020
PF11764	GO:0048188
PF11785	GO:0005634
PF11786	GO:0005634
PF11798	GO:0005737
PF11799	GO:0005737
PF11808	GO:0016021
PF11827	GO:0016020
PF11831	GO:0043231
PF11834	GO:0016021
PF11845	GO:0016020
PF11878	GO:0044464
PF11883	GO:0016020
PF11889	GO:0016021 GO:0033644
PF11900	GO:0005634
PF11906	GO:0016021
PF11914	GO:0005634
PF11916	GO:0016020 GO:0044444
PF11928	GO:0044424
PF11930	GO:0044424
PF11931	GO:0005634
PF11935	GO:0005654 GO:0005737
PF11936	GO:0016021
PF11942	GO:0043229
PF11963	GO:0016021 GO:0033644 GO:0044220
PF11974	GO:0005615
PF11977	GO:0043231
PF12001	GO:0044430
PF12003	GO:0005886 GO:0016021
PF12074	GO:0005737
PF12075	GO:0044464
PF12104	GO:0044425
PF12108	GO:0005634
PF12110	GO:0005643
PF12124	GO:0016021 GO:0033644 GO:0044220
PF12125	GO:0019005
PF12142	GO:0009507
PF12148	GO:0000790 GO:0000792
PF12168	GO:0009360
PF12169	GO:0009360
PF12170	GO:0009360
PF12171	GO:0005634
PF12205	GO:0044424
PF12245	GO:0016020
PF12246	GO:0044424
PF12255	GO:0005737
PF12256	GO:0005737
PF12258	GO:0005737 GO:0005815
PF12285	GO:0016021 GO:0033644
PF12307	GO:0005622
PF12313	GO:0005634
PF12325	GO:0005794
PF12335	GO:0043229
PF12340	GO:0005622
PF12346	GO:0005634
PF12349	GO:0016021
PF12354	GO:0005618
PF12355	GO:0005887 GO:0030424 GO:0030425 GO:0043025
PF12357	GO:0016020
PF12359	GO:0005622
PF12361	GO:0016021
PF12362	GO:0009360
PF12369	GO:0016021
PF12417	GO:0005622
PF12423	GO:0005874 GO:0005875
PF12424	GO:0016021
PF12430	GO:0016021
PF12451	GO:0005769 GO:0005884
PF12453	GO:0044459
PF12462	GO:0016020
PF12467	GO:0016020 GO:0044167
PF12483	GO:0005739 GO:0031967
PF12496	GO:0005737
PF12515	GO:0016021
PF12523	GO:0019028
PF12534	GO:0016021
PF12578	GO:0005737
PF12621	GO:0016020
PF12625	GO:0005622
PF12657	GO:0000127
PF12674	GO:0005622
PF12678	GO:0000151
PF12680	GO:0005622
PF12696	GO:0016021
PF12698	GO:0016020
PF12700	GO:0016020
PF12704	GO:0005886 GO:0016021
PF12705	GO:0044464
PF12708	GO:0016020
PF12710	GO:0016021
PF12717	GO:0005634
PF12719	GO:0000796
PF12726	GO:0005634
PF12729	GO:0016020
PF12731	GO:0005634
PF12745	GO:0005622
PF12752	GO:0005730 GO:0005737 GO:0005813
PF12755	GO:0043234 GO:0044424
PF12756	GO:0005634
PF12761	GO:0005886 GO:0010008 GO:0030479
PF12763	GO:0044464
PF12765	GO:0005634
PF12770	GO:0005871
PF12773	GO:0005622
PF12774	GO:0030286
PF12775	GO:0030286
PF12777	GO:0030286
PF12780	GO:0030286
PF12781	GO:0030286
PF12794	GO:0016020
PF12797	GO:0016021
PF12798	GO:0016021
PF12800	GO:0016021
PF12801	GO:0016021
PF12802	GO:0005622
PF12803	GO:0019012 GO:0030430
PF12805	GO:0016021
PF12807	GO:0005737
PF12812	GO:0043231
PF12815	GO:0005643
PF12818	GO:0019033
PF12819	GO:0016020
PF12820	GO:0005634
PF12831	GO:0005737
PF12833	GO:0005622
PF12838	GO:0016020
PF12840	GO:0005622
PF12844	GO:0044424
PF12860	GO:0016020
PF12872	GO:0044424
PF12874	GO:0005634
PF12884	GO:0005634 GO:0005737
PF12885	GO:0005634 GO:0005737
PF12892	GO:0005727
PF12894	GO:0005680
PF12895	GO:0044424
PF12905	GO:0005576
PF12911	GO:0005886 GO:0016021
PF12924	GO:0016021
PF12931	GO:0044424
PF12933	GO:0005634
PF12940	GO:0005634
PF12946	GO:0016020
PF12947	GO:0016020
PF12951	GO:0019867
PF12971	GO:0044464
PF12974	GO:0016020
PF12999	GO:0044464
PF13008	GO:0030430
PF13014	GO:0044424
PF13018	GO:0016020
PF13084	GO:0009279 GO:0016021
PF13086	GO:0044424
PF13089	GO:0009358
PF13091	GO:0005886 GO:0016021
PF13116	GO:0016021
PF13145	GO:0005886
PF13147	GO:0005737
[truncated: 1,823 more rows]

## Sheet: Molecular function
Pfam Domains	GO terms
PF00001	GO:0004930
PF00004	GO:0017111
PF00006	GO:0042623
PF00007	GO:0005520
PF00012	GO:0005524
PF00016	GO:0016984
PF00021	GO:0004859
PF00032	GO:0046872
PF00033	GO:0009055
PF00035	GO:0003725 GO:0016787
PF00037	GO:0046872 GO:0051539
PF00042	GO:0005344 GO:0016491 GO:0019825
PF00043	GO:0003824
PF00045	GO:0004222 GO:0046872
PF00049	GO:0008083
PF00051	GO:0003824
PF00052	GO:0005488
PF00053	GO:0005488
PF00054	GO:0005488
PF00055	GO:0005515
PF00056	GO:0016616
PF00058	GO:0005509
PF00068	GO:0003824
PF00072	GO:0097159 GO:1901363
PF00075	GO:0003964
PF00076	GO:0000166
PF00077	GO:0003723 GO:0003964 GO:0004190
PF00085	GO:0003824
PF00086	GO:0005488
PF00088	GO:0005488 GO:0016787
PF00091	GO:0003924 GO:0005525
PF00096	GO:0003676 GO:0008270
PF00097	GO:0008270
PF00101	GO:0003824
PF00104	GO:0003677 GO:0008270
PF00105	GO:0003707
PF00109	GO:0016740
PF00111	GO:0016491 GO:0046872
PF00114	GO:0008565
PF00117	GO:0003824
PF00122	GO:0005524 GO:0019829
PF00125	GO:0046982
PF00126	GO:0003677
PF00129	GO:0005488
PF00130	GO:0043167
PF00132	GO:0016740
PF00133	GO:0002161
PF00134	GO:0019901
PF00135	GO:0016787
PF00144	GO:0003824
PF00146	GO:0016651
PF00147	GO:0005488
PF00148	GO:0016730
PF00151	GO:0016298 GO:0052689
PF00152	GO:0003676
PF00153	GO:0043167
PF00154	GO:0008094
PF00155	GO:0003677 GO:0003700 GO:0003824
PF00156	GO:0005488 GO:0016740
PF00157	GO:0003677
PF00158	GO:0003677 GO:0017111
PF00163	GO:0003735
PF00165	GO:0003700 GO:0043565
PF00166	GO:0043167
PF00171	GO:0016620
PF00173	GO:0003824
PF00174	GO:0016491 GO:0030151
PF00176	GO:0004386
PF00181	GO:0003723
PF00189	GO:0019843
PF00196	GO:0043565
PF00200	GO:0004222
PF00205	GO:0003824
PF00206	GO:0016829
PF00208	GO:0016639
PF00210	GO:0016491
PF00217	GO:0005524
PF00218	GO:0004640
PF00226	GO:0005515
PF00233	GO:0046872
PF00234	GO:0045735
PF00242	GO:0003723 GO:0003964 GO:0004523 GO:0046872
PF00249	GO:0003677
PF00251	GO:0004553
PF00254	GO:0003755
PF00258	GO:0046872
PF00261	GO:0005488
PF00263	GO:0008565
PF00264	GO:0046872
PF00266	GO:0003824 GO:0030170
PF00268	GO:0016491 GO:0046914
PF00273	GO:0005499 GO:0051183
PF00276	GO:0000166
PF00283	GO:0020037 GO:0046872
PF00284	GO:0046906
PF00288	GO:0016301
PF00289	GO:0005524 GO:0046872
PF00291	GO:0016829
PF00294	GO:0016301 GO:0016773
PF00300	GO:0003824 GO:0097159 GO:1901363
PF00305	GO:0005506 GO:0016165
PF00306	GO:0005524 GO:0046933
PF00308	GO:0003688 GO:0005524 GO:0017111
PF00310	GO:0003824
PF00314	GO:0003824
PF00319	GO:0003700
PF00324	GO:0008509
PF00329	GO:0048038 GO:0051287
PF00330	GO:0051536
PF00336	GO:0003723 GO:0003964
PF00339	GO:0005488
PF00340	GO:0005125 GO:0005149
PF00343	GO:0030170
PF00345	GO:0008168
PF00346	GO:0016151
PF00348	GO:0016740
PF00349	GO:0016301
PF00351	GO:0005506
PF00355	GO:0046872
PF00356	GO:0003677
PF00357	GO:0005488
PF00358	GO:0008982 GO:0016301
PF00359	GO:0005351 GO:0016740
PF00360	GO:0009881
PF00362	GO:0004872
PF00364	GO:0003824
PF00367	GO:0005351 GO:0016301
PF00370	GO:0016301
PF00372	GO:0016491
PF00373	GO:0005488
PF00376	GO:0000166 GO:0003700
PF00377	GO:0005488
PF00381	GO:0008965 GO:0016301
PF00382	GO:0008270
PF00383	GO:0016814 GO:0019239
PF00384	GO:0046872
PF00385	GO:0097159 GO:1901363
PF00387	GO:0004871
PF00388	GO:0004435 GO:0043167
PF00390	GO:0046872 GO:0051287
PF00391	GO:0016301
PF00392	GO:0003677
PF00394	GO:0005507
PF00396	GO:0008234
PF00401	GO:0005524 GO:0046933 GO:0046961
PF00403	GO:0000166 GO:0019829 GO:0043168
PF00406	GO:0004017
PF00408	GO:0000287
PF00418	GO:0008017
PF00424	GO:0003723
PF00425	GO:0016829
PF00427	GO:0016829
PF00429	GO:0003676
PF00438	GO:0005524 GO:0046872
PF00441	GO:0003995 GO:0050660
PF00448	GO:0003924
PF00452	GO:0005488
PF00455	GO:0003677 GO:0003700
PF00456	GO:0004802 GO:0046872
PF00459	GO:0003824
PF00464	GO:0030170
PF00472	GO:0016149
PF00475	GO:0004401
PF00476	GO:0008409
PF00478	GO:0003938
PF00484	GO:0015116
PF00487	GO:0003824
PF00493	GO:0017111
PF00503	GO:0005525
PF00504	GO:0003824
PF00505	GO:0003676
PF00508	GO:0000166 GO:0003677 GO:0003700
PF00512	GO:0005524
PF00516	GO:0005198
PF00529	GO:0008565
PF00533	GO:0003824 GO:0005488
PF00534	GO:0016740
PF00535	GO:0016740
PF00540	GO:0003723
PF00543	GO:0008519
PF00544	GO:0003824
PF00547	GO:0016787
PF00548	GO:0003723 GO:0003968
PF00549	GO:0005488
PF00550	GO:0003824
PF00552	GO:0003677 GO:0003964 GO:0004519 GO:0008270
PF00553	GO:0030247
PF00555	GO:0005102
PF00557	GO:0016787
PF00561	GO:0003824
PF00562	GO:0032549
PF00563	GO:0016849
PF00565	GO:0016788
PF00567	GO:0005488
PF00570	GO:0000166 GO:0016787
PF00574	GO:0004252
PF00576	GO:0033971
PF00578	GO:0016705
PF00579	GO:0003723 GO:0004831
PF00580	GO:0003677 GO:0004003
PF00581	GO:0003824
PF00591	GO:0016763
PF00596	GO:0046872
PF00605	GO:0003700
PF00607	GO:0003723 GO:0005198 GO:0008270
PF00611	GO:0005488
PF00613	GO:0005524 GO:0016301 GO:0016773
PF00626	GO:0005488
PF00628	GO:0008270
PF00633	GO:0016787
PF00634	GO:0003697
PF00638	GO:0005488
PF00639	GO:0003755
PF00642	GO:0003676 GO:0008270
PF00650	GO:0005215
PF00652	GO:0003824
PF00653	GO:0005488
PF00654	GO:0008324
PF00665	GO:0003676
PF00668	GO:0003824
PF00670	GO:0004013
PF00675	GO:0003824 GO:0046872
PF00676	GO:0043169
PF00677	GO:0004746 GO:0016491
PF00679	GO:0003924 GO:0005525
PF00681	GO:0003779
PF00683	GO:0005509
PF00684	GO:0005524 GO:0046872
PF00686	GO:0003824
PF00689	GO:0005524 GO:0019829 GO:0046872
PF00690	GO:0005524 GO:0019829 GO:0046872
PF00692	GO:0005488
PF00694	GO:0005488 GO:0016836
PF00696	GO:0016774 GO:0019202
PF00698	GO:0016740
PF00699	GO:0009039 GO:0016151
PF00702	GO:0005524 GO:0019829 GO:0046872
PF00705	GO:0030337
PF00707	GO:0003743
PF00708	GO:0003725 GO:0008270 GO:0016743
PF00709	GO:0046872
PF00710	GO:0003824
PF00721	GO:0004197
PF00725	GO:0050662
PF00728	GO:0004563
PF00730	GO:0016787
PF00731	GO:0005524
PF00733	GO:0005524
PF00739	GO:0005198
PF00742	GO:0004412 GO:0050661
PF00749	GO:0004812
PF00754	GO:0003824
PF00756	GO:0016787
PF00766	GO:0009055 GO:0050660
PF00767	GO:0000166 GO:0003723 GO:0003968 GO:0005198 GO:0008234 GO:0016818
PF00773	GO:0008859
PF00775	GO:0016702
PF00779	GO:0004713 GO:0005524 GO:0005543
PF00784	GO:0043168
PF00792	GO:0005524 GO:0016301 GO:0016773
PF00793	GO:0003824
PF00794	GO:0005524 GO:0016301 GO:0016773
PF00795	GO:0003952 GO:0005524
PF00799	GO:0005198 GO:0016888
PF00804	GO:0005484
PF00808	GO:0046982
PF00809	GO:0016740
PF00811	GO:0003824
PF00814	GO:0003824 GO:0046872
PF00815	GO:0004635 GO:0004636
PF00828	GO:0003735
PF00835	GO:0005515
PF00842	GO:0008784 GO:0030170
PF00847	GO:0003676
PF00850	GO:0016787
PF00853	GO:0005524
PF00855	GO:0005488
PF00859	GO:0003677
PF00861	GO:0008097
PF00862	GO:0046524
PF00863	GO:0003968 GO:0005198 GO:0016818
PF00868	GO:0003810
PF00870	GO:0003700
PF00875	GO:0003913
PF00877	GO:0016787
PF00882	GO:0004620 GO:0008081
PF00883	GO:0008235 GO:0030145
PF00885	GO:0005488
PF00890	GO:0016491
PF00892	GO:0005215
PF00900	GO:0003723 GO:0003735
PF00903	GO:0003824
PF00904	GO:0005198 GO:0030674
PF00907	GO:0003677
PF00908	GO:0008831
PF00910	GO:0016779
PF00912	GO:0003824 GO:0008658
PF00915	GO:0003723 GO:0003724 GO:0003968 GO:0004197 GO:0005524
PF00919	GO:0016740
PF00920	GO:0016829
PF00923	GO:0004801 GO:0043167
PF00925	GO:0008686 GO:0046872
PF00926	GO:0046872
PF00929	GO:0003676 GO:0004527
PF00930	GO:0008236
PF00932	GO:0003824
PF00934	GO:0016787
PF00941	GO:0016614 GO:0050660
PF00943	GO:0004252
PF00944	GO:0005198 GO:0046983
PF00947	GO:0003723 GO:0003724 GO:0003968 GO:0005198 GO:0005524 GO:0008234
PF00948	GO:0005198 GO:0046983
PF00949	GO:0003725 GO:0003968 GO:0004252 GO:0004482 GO:0004483 GO:0005198 GO:0008026 GO:0046983 GO:0070008
PF00950	GO:0046872
PF00953	GO:0051992
PF00954	GO:0016301
PF00955	GO:0005452
PF00956	GO:0003824 GO:0005488
PF00958	GO:0016462
PF00969	GO:0005488
PF00970	GO:0016491 GO:0043167
PF00972	GO:0003724 GO:0003725 GO:0004252 GO:0004482 GO:0004483 GO:0005198 GO:0008026 GO:0046983 GO:0070008
PF00976	GO:0005179
PF00977	GO:0003824
PF00978	GO:0005524 GO:0008174
PF00983	GO:0003723 GO:0003968 GO:0005524 GO:0008174
PF00988	GO:0003824 GO:0005524 GO:0046872
PF00989	GO:0004871
PF00990	GO:0016849
PF00992	GO:0003779
PF01000	GO:0003677
PF01001	GO:0008270
PF01002	GO:0003724 GO:0003725 GO:0003968 GO:0004482 GO:0004483 GO:0005198 GO:0005524 GO:0008026 GO:0046983 GO:0070008
PF01004	GO:0046983
PF01005	GO:0003724 GO:0003968 GO:0004252 GO:0004482 GO:0004483 GO:0005198 GO:0005524 GO:0008026 GO:0046983 GO:0070008
PF01006	GO:0003676 GO:0005524 GO:0008026 GO:0008236
PF01011	GO:0005488 GO:0016614
PF01012	GO:0051536
PF01014	GO:0004846
PF01017	GO:0005509
PF01018	GO:0000287 GO:0003924
PF01021	GO:0003677 GO:0003887 GO:0003964 GO:0004190 GO:0004523 GO:0005524 GO:0046872
PF01023	GO:0005509
PF01028	GO:0003917
PF01029	GO:0008168
PF01030	GO:0004713 GO:0005524
PF01031	GO:0003924
PF01035	GO:0003908
PF01037	GO:0003700 GO:0043565
PF01041	GO:0003824 GO:0030170
PF01043	GO:0005524
PF01050	GO:0016853
PF01052	GO:0003774
PF01053	GO:0003824
PF01055	GO:0030246
PF01056	GO:0046983
PF01058	GO:0008137 GO:0048038 GO:0051539
PF01061	GO:0005524 GO:0016887
PF01064	GO:0005524
PF01067	GO:0004198
PF01070	GO:0032553 GO:0043168
PF01071	GO:0004637 GO:0005524 GO:0046872
PF01074	GO:0008270 GO:0030246
PF01077	GO:0046872 GO:0051539
PF01096	GO:0003677
PF01098	GO:0043168 GO:0097159 GO:1901363
PF01113	GO:0016726 GO:0051287 GO:0070402
PF01118	GO:0003942
PF01123	GO:0046872
PF01128	GO:0008685 GO:0046872 GO:0050518
PF01131	GO:0003917
PF01137	GO:0003824
PF01138	GO:0003723 GO:0004540 GO:0016779
PF01141	GO:0003676 GO:0005198
PF01152	GO:0005506 GO:0020037
PF01156	GO:0003824
PF01163	GO:0004674
PF01168	GO:0003824
PF01170	GO:0003723 GO:0008168
PF01171	GO:0005524 GO:0016879
PF01172	GO:0005488
PF01180	GO:0004158 GO:0051536
PF01182	GO:0003824
PF01184	GO:0097159 GO:1901363
PF01188	GO:0003824
PF01189	GO:0008168
PF01193	GO:0003677 GO:0003899
PF01202	GO:0003824
PF01204	GO:0005509
PF01206	GO:0016491 GO:0043167 GO:0097159 GO:1901363
PF01210	GO:0004367
PF01212	GO:0030170
PF01221	GO:0046872
PF01222	GO:0016628
PF01225	GO:0016881
PF01227	GO:0003824
PF01229	GO:0005488
PF01230	GO:0003824
PF01231	GO:0003824
PF01232	GO:0016616 GO:0050662
PF01237	GO:0005543
PF01256	GO:0016301
PF01257	GO:0016651 GO:0046872 GO:0051536
PF01258	GO:0003924 GO:0005525
PF01259	GO:0005524
PF01261	GO:0003824
PF01262	GO:0016491
PF01263	GO:0030246
PF01268	GO:0004488
PF01272	GO:0003746
PF01276	GO:0030170
PF01281	GO:0003735 GO:0019843
PF01284	GO:0005198
PF01286	GO:0000166 GO:0003684
PF01287	GO:0003743
PF01289	GO:0004806
PF01299	GO:0016787
PF01302	GO:0005488
PF01315	GO:0016491
PF01316	GO:0003677 GO:0034618
PF01324	GO:0047286
PF01325	GO:0003700 GO:0046914 GO:0046983
PF01326	GO:0016781
PF01327	GO:0005506 GO:0042586
PF01330	GO:0003677
PF01336	GO:0003824
PF01339	GO:0008757
PF01343	GO:0004252
PF01348	GO:0003723
PF01349	GO:0003724 GO:0003725 GO:0005198 GO:0005524 GO:0008026 GO:0046983
PF01350	GO:0003724 GO:0003725 GO:0003968 GO:0004252 GO:0004482 GO:0004483 GO:0005198 GO:0005524 GO:0008026 GO:0046983 GO:0070008
PF01351	GO:0000287 GO:0003723 GO:0004523
PF01352	GO:0008270
PF01359	GO:0003677 GO:0004803
PF01367	GO:0008409
PF01382	GO:0005509
PF01389	GO:0005509
PF01391	GO:0005198
PF01393	GO:0005488
PF01394	GO:0005198
PF01396	GO:0003917
PF01397	GO:0000287
PF01400	GO:0008270
PF01402	GO:0003677 GO:0003700 GO:0016151
PF01403	GO:0004872
PF01404	GO:0005003 GO:0005524
PF01406	GO:0004817 GO:0005524 GO:0008270
PF01407	GO:0005198
PF01409	GO:0000287 GO:0004826
PF01411	GO:0003676
PF01414	GO:0005509
PF01418	GO:0030246
PF01420	GO:0016740
PF01421	GO:0008270
PF01422	GO:0003676
PF01432	GO:0008270
PF01434	GO:0008270 GO:0016887
PF01436	GO:0046872
PF01443	GO:0003676 GO:0003824
PF01448	GO:0003677 GO:0003682 GO:0008270
PF01450	GO:0050662
PF01453	GO:0016301
PF01458	GO:0004519
PF01464	GO:0008933
PF01468	GO:0005488
PF01471	GO:0003824
PF01472	GO:0003824
PF01473	GO:0003824
PF01475	GO:0097159 GO:1901363
PF01476	GO:0003824
PF01480	GO:0000166 GO:0003676
PF01486	GO:0005488
PF01487	GO:0004764
PF01488	GO:0016491
PF01492	GO:0016888
PF01493	GO:0015930
PF01494	GO:0016491
PF01502	GO:0004636 GO:0005524
PF01503	GO:0016787
PF01506	GO:0008270
PF01509	GO:0003723 GO:0009982
PF01512	GO:0046872
PF01514	GO:0003774
PF01538	GO:0003676 GO:0005524 GO:0008026
PF01539	GO:0003723 GO:0005198
PF01541	GO:0003677 GO:0009381
PF01543	GO:0003723
PF01549	GO:0005488
PF01551	GO:0003824
PF01552	GO:0003723 GO:0003724 GO:0004197 GO:0005524
PF01556	GO:0051082
PF01560	GO:0003723 GO:0003968 GO:0004197 GO:0004252 GO:0005198 GO:0005524 GO:0008026 GO:0070008
PF01563	GO:0005198 GO:0046983
PF01568	GO:0051536
PF01570	GO:0005198 GO:0046983
PF01576	GO:0003779 GO:0005524
PF01577	GO:0003723 GO:0003968 GO:0005198 GO:0005524 GO:0008026
PF01578	GO:0015232
PF01583	GO:0016779
PF01584	GO:0005524 GO:0016301
PF01586	GO:0046983
PF01588	GO:0004812 GO:0005524
PF01590	GO:0003824
PF01595	GO:0050660
PF01614	GO:0003677
PF01625	GO:0033743
PF01627	GO:0005524 GO:0016301
PF01633	GO:0016772
PF01634	GO:0000287 GO:0005524
PF01636	GO:0016772
PF01638	GO:0032934
PF01642	GO:0004494 GO:0046872
PF01656	GO:0003824
PF01657	GO:0004672 GO:0005524
PF01658	GO:0004512
PF01661	GO:0003723 GO:0003968 GO:0008234 GO:0043167
PF01676	GO:0004619
PF01678	GO:0005524
PF01680	GO:0036355
PF01687	GO:0003919
PF01693	GO:0003824 GO:0097159 GO:1901363
PF01699	GO:0015081 GO:0015368
PF01706	GO:0003774
PF01707	GO:0003723 GO:0003968 GO:0004386 GO:0005524 GO:0008174
PF01710	GO:0003677
PF01713	GO:0003676 GO:0043167
PF01717	GO:0008270
PF01725	GO:0000166 GO:0003723 GO:0016779 GO:0016788 GO:0017111 GO:0046872
PF01734	GO:0016787
PF01739	GO:0008757
PF01740	GO:0015116
PF01742	GO:0050827
PF01743	GO:0005524
PF01746	GO:0003723 GO:0009019
PF01751	GO:0003677 GO:0003824 GO:0043167
PF01753	GO:0008270
PF01755	GO:0016740
PF01756	GO:0003995 GO:0050660
PF01769	GO:0015095
PF01778	GO:0003824
PF01782	GO:0043022
PF01794	GO:0016491
PF01796	GO:0003824
PF01798	GO:0005488
PF01804	GO:0016811
PF01817	GO:0003824
PF01820	GO:0000287 GO:0005524 GO:0008716 GO:0030145
PF01827	GO:0005488
PF01831	GO:0003723 GO:0004197 GO:0008242 GO:0008270
PF01837	GO:0051536
PF01841	GO:0016787
PF01842	GO:0003824
PF01843	GO:0003774 GO:0003779 GO:0005524
PF01851	GO:0030234
PF01852	GO:0005488
PF01857	GO:0005515
PF01858	GO:0005515
PF01861	GO:0004014
PF01867	GO:0004519 GO:0046872
PF01869	GO:0003824
PF01871	GO:0008198 GO:0016491
PF01878	GO:0097159 GO:1901363
PF01882	GO:0016787
PF01883	GO:0005524
PF01888	GO:0016994
PF01890	GO:0008168
PF01894	GO:0003824
PF01895	GO:0015321
PF01896	GO:0005524
PF01913	GO:0030270
PF01923	GO:0016740
PF01925	GO:0003824
PF01927	GO:0002161 GO:0003676 GO:0008408
PF01928	GO:0003824
PF01935	GO:0017111
PF01936	GO:0005488
PF01937	GO:0003824
PF01938	GO:0005488 GO:0016740
PF01939	GO:0003676 GO:0003824
PF01940	GO:0005488
PF01946	GO:0016491
PF01947	GO:0003824
PF01948	GO:0016740 GO:0046872
PF01955	GO:0003824
PF01957	GO:0016787
PF01958	GO:0050661
PF01963	GO:0003824
PF01964	GO:0008270 GO:0016829 GO:0051539
PF01965	GO:0003824
PF01967	GO:0003824 GO:0043167
PF01973	GO:0016740
PF01974	GO:0003676
PF01975	GO:0004835
PF01976	GO:0003824
PF01978	GO:0097159 GO:1901363
PF01979	GO:0016810
PF01980	GO:0003824
PF01982	GO:0008531
PF01988	GO:0016491 GO:0046914
PF01996	GO:0004066
PF02001	GO:0003677
PF02002	GO:0003677
PF02010	GO:0005488
PF02012	GO:0004308
PF02013	GO:0005488 GO:0016787
PF02016	GO:0003824
PF02017	GO:0016787
PF02019	GO:0004713 GO:0005524
PF02020	GO:0003677 GO:0003723
PF02021	GO:0000166 GO:0003676 GO:0004518 GO:0016851 GO:0017111
PF02022	GO:0003677 GO:0003723 GO:0003964 GO:0004190 GO:0004523
PF02023	GO:0003676 GO:0008270
PF02026	GO:0005262
PF02042	GO:0043167
PF02056	GO:0016616
PF02075	GO:0003676
PF02077	GO:0003824
PF02078	GO:0005524
PF02092	GO:0004814
PF02108	GO:0003774
PF02110	GO:0004789
PF02120	GO:0005524 GO:0016820
PF02121	GO:0046872
PF02122	GO:0003723 GO:0003968
PF02129	GO:0008239
PF02132	GO:0003677 GO:0046872
PF02136	GO:0005488
PF02137	GO:0003725
PF02138	GO:0005488
PF02142	GO:0003824 GO:0005524 GO:0046872
PF02149	GO:0004672 GO:0005524
PF02151	GO:0016787 GO:0097159 GO:1901363
PF02159	GO:0003700 GO:0008270 GO:0043565
PF02165	GO:0003676 GO:0008270
PF02167	GO:0016491
PF02170	GO:0003676
PF02171	GO:0003676
PF02172	GO:0004402 GO:0008270
PF02174	GO:0005200
PF02176	GO:0008270
PF02177	GO:0046914
PF02181	GO:0003779
PF02182	GO:0008270
PF02183	GO:0003700 GO:0043565
PF02187	GO:0005509
PF02190	GO:0004252 GO:0005524
PF02191	GO:0004930
PF02194	GO:0035091
PF02196	GO:0004674 GO:0005524 GO:0046872
PF02200	GO:0003676 GO:0008270
PF02208	GO:0005488
PF02210	GO:0005488
PF02213	GO:0003677
PF02214	GO:0005249
PF02217	GO:0005524 GO:0016787
PF02221	GO:0016787
PF02222	GO:0004638 GO:0005524 GO:0016616 GO:0046872
PF02223	GO:0004798 GO:0005524
PF02226	GO:0003723 GO:0003724 GO:0003968 GO:0004197 GO:0005524
PF02236	GO:0008270
PF02237	GO:0018271
PF02239	GO:0009055 GO:0020037
PF02252	GO:0005488
PF02254	GO:0008324
PF02256	GO:0005506 GO:0008901 GO:0051536
PF02259	GO:0016773
PF02260	GO:0005524 GO:0016301 GO:0016773
PF02262	GO:0001784 GO:0004842 GO:0005509
PF02264	GO:0015288
PF02268	GO:0005488
PF02272	GO:0003824 GO:0046914
PF02277	GO:0000166 GO:0043752
PF02278	GO:0016837 GO:0030246
PF02291	GO:0046982
PF02296	GO:0008565
PF02300	GO:0000104 GO:0009055 GO:0051536
PF02302	GO:0005351
PF02309	GO:0003677 GO:0046983
PF02310	GO:0003824
PF02311	GO:0003700 GO:0043565
PF02316	GO:0000166
PF02317	GO:0016616
PF02319	GO:0003677
PF02326	GO:0016820
PF02332	GO:0016491 GO:0046914
PF02337	GO:0003677 GO:0003723 GO:0003887 GO:0003964 GO:0004190 GO:0004523 GO:0008270
PF02338	GO:0003824 GO:0005488
PF02347	GO:0030170
PF02348	GO:0003824
PF02353	GO:0003824
PF02355	GO:0015450
PF02359	GO:0005524 GO:0017111
PF02361	GO:0005524 GO:0016887
PF02368	GO:0003824
PF02370	GO:0005515
PF02374	GO:0005524
PF02375	GO:0005488
PF02377	GO:0004871
PF02384	GO:0009007
PF02397	GO:0016740
PF02419	GO:0005215
PF02423	GO:0004764
PF02433	GO:0009055 GO:0020037
PF02436	GO:0004075 GO:0004736 GO:0005524 GO:0046872
PF02437	GO:0000166 GO:0046332
PF02439	GO:0004713 GO:0005524
PF02441	GO:0004632 GO:0004633 GO:0010181
PF02457	GO:0003677
PF02463	GO:0005524
PF02464	GO:0003824
PF02467	GO:0003677 GO:0003700 GO:0016987
PF02469	GO:0005488
PF02481	GO:0003677
PF02482	GO:0003677
PF02485	GO:0030158
PF02486	GO:0043565
PF02487	GO:0016787
PF02493	GO:0043167
PF02494	GO:0005488
PF02498	GO:0003677
PF02503	GO:0008976
PF02504	GO:0016616
PF02514	GO:0016851
PF02518	GO:0000155
PF02534	GO:0003824
PF02538	GO:0016787
PF02540	GO:0005524 GO:0016884
PF02543	GO:0005488 GO:0016740
PF02545	GO:0003824
PF02551	GO:0016788
PF02558	GO:0050661
PF02559	GO:0003684 GO:0005524 GO:0008026
PF02560	GO:0003677 GO:0008824
PF02566	GO:0003824
PF02568	GO:0000049 GO:0005524 GO:0016783
PF02570	GO:0097159 GO:1901363
PF02574	GO:0008270 GO:0008705 GO:0031419
PF02579	GO:0003824 GO:0043167 GO:0051536
PF02585	GO:0003824
PF02588	GO:0003824
PF02589	GO:0016491 GO:0051536
PF02597	GO:0003824
PF02601	GO:0003676
PF02603	GO:0000287 GO:0004674 GO:0004712
PF02610	GO:0008736 GO:0046872
PF02613	GO:0008940 GO:0051082
PF02617	GO:0003824
PF02621	GO:0003824
PF02622	GO:0005488
PF02625	GO:0016491
PF02626	GO:0003824
PF02629	GO:0097159 GO:1901363
PF02630	GO:0003824
PF02634	GO:0043167
PF02637	GO:0005524
PF02638	GO:0003824
PF02645	GO:0004371
PF02650	GO:0003677
PF02662	GO:0051536
PF02665	GO:0051536
PF02670	GO:0030604 GO:0046872
PF02671	GO:0005488
PF02672	GO:0016620 GO:0050661 GO:0051287
PF02674	GO:0004252
PF02676	GO:0016740
PF02679	GO:0003824
PF02682	GO:0004075 GO:0005524 GO:0046872
PF02683	GO:0016667
PF02686	GO:0005524 GO:0016874
PF02700	GO:0004642 GO:0005524
PF02701	GO:0008270
PF02702	GO:0005524
PF02706	GO:0030234
PF02709	GO:0016757
PF02714	GO:0000166
PF02719	GO:0003824
PF02729	GO:0004070 GO:0016597
PF02735	GO:0003684 GO:0004003 GO:0042162
PF02737	GO:0005488
PF02738	GO:0043167 GO:0097159 GO:1901363
PF02742	GO:0003677 GO:0003700
PF02743	GO:0004871
PF02746	GO:0003824
PF02747	GO:0030337
PF02749	GO:0004514 GO:0016491
PF02750	GO:0005524
PF02754	GO:0016491 GO:0051536
PF02758	GO:0043167 GO:0097159 GO:1901363
PF02761	GO:0001784 GO:0004842 GO:0004871 GO:0008270
PF02762	GO:0001784 GO:0004842 GO:0004871 GO:0005509 GO:0008270
PF02763	GO:0047286
PF02769	GO:0003824
PF02770	GO:0050660
PF02771	GO:0050660
PF02772	GO:0005524 GO:0046872
PF02774	GO:0051287
PF02775	GO:0046872
PF02776	GO:0000287 GO:0003824
PF02779	GO:0003824
PF02780	GO:0008661 GO:0046872
PF02785	GO:0004075 GO:0005524 GO:0046872
PF02786	GO:0003824 GO:0046872
PF02787	GO:0003824 GO:0005524 GO:0046872
PF02790	GO:0004129 GO:0005507
PF02791	GO:0005488
PF02797	GO:0016747
PF02798	GO:0016740
PF02801	GO:0016740
PF02805	GO:0003700 GO:0043565
PF02806	GO:0003844 GO:0004553
PF02807	GO:0005524
PF02810	GO:0005524 GO:0046872
PF02811	GO:0003677 GO:0003887 GO:0008408
PF02813	GO:0003824 GO:0005198 GO:0043167 GO:0097159 GO:1901363
PF02815	GO:0005262
PF02818	GO:0005488
PF02820	GO:0005488
PF02824	GO:0003824
PF02826	GO:0051287
PF02828	GO:0005488
PF02830	GO:0003677 GO:0003700 GO:0005524 GO:0008134 GO:0017111
PF02832	GO:0003724 GO:0003725 GO:0003968 GO:0004252 GO:0004482 GO:0004483 GO:0005198 GO:0005524 GO:0008026 GO:0046983 GO:0070008
PF02833	GO:0030145
PF02838	GO:0004563
PF02843	GO:0005524 GO:0046872
PF02844	GO:0005524 GO:0046872
PF02847	GO:0003677 GO:0003723
PF02852	GO:0016491 GO:0050660
PF02861	GO:0005524 GO:0017111
PF02864	GO:0005509
PF02865	GO:0005509
PF02867	GO:0004748 GO:0005524
PF02870	GO:0003700 GO:0043565
PF02873	GO:0050660
PF02874	GO:0005524 GO:0016820
PF02875	GO:0016881
PF02881	GO:0003924 GO:0008312
PF02884	GO:0016837 GO:0030246
PF02885	GO:0004645 GO:0016154
PF02887	GO:0000287 GO:0004743 GO:0030955
PF02891	GO:0019789
PF02893	GO:0003824
PF02895	GO:0005524
PF02896	GO:0005351 GO:0008965 GO:0016301
PF02901	GO:0005488 GO:0016491
PF02903	GO:0043169
PF02906	GO:0051536
PF02907	GO:0003676 GO:0005524 GO:0008026
PF02913	GO:0008762 GO:0051536
PF02915	GO:0046914
PF02919	GO:0003918
PF02921	GO:0046872 GO:0051537
PF02922	GO:0043169
PF02926	GO:0052915 GO:0070043
PF02928	GO:0008270 GO:0016706
PF02929	GO:0030246
PF02932	GO:0005230
PF02933	GO:0005524 GO:0017111
PF02934	GO:0004812 GO:0005524 GO:0016884
PF02945	GO:0004518
PF02951	GO:0000287 GO:0005524 GO:0030145
PF02952	GO:0030145
PF02953	GO:0097159 GO:1901363
PF02954	GO:0003700 GO:0005524 GO:0008134 GO:0017111
PF02958	GO:0016772
PF02965	GO:0008270 GO:0031419
PF02969	GO:0046982
PF02994	GO:0005488
PF03000	GO:0004672 GO:0005524
PF03008	GO:0003676 GO:0005524
PF03011	GO:0004872
PF03016	GO:0016758
PF03020	GO:0005488
PF03024	GO:0016901 GO:0048038
PF03031	GO:0003824
PF03033	GO:0030246 GO:0050511 GO:0051991
PF03050	GO:0003824
PF03054	GO:0016783
PF03063	GO:0046872 GO:0051539
PF03070	GO:0016301
PF03090	GO:0003677
PF03099	GO:0016874
PF03101	GO:0008270
PF03102	GO:0003824
PF03104	GO:0000166 GO:0003677
PF03107	GO:0047134
PF03108	GO:0008270
PF03109	GO:0016772
PF03112	GO:0003677 GO:0004518
PF03116	GO:0043167
PF03119	GO:0003677 GO:0046872
PF03120	GO:0003677 GO:0046872
PF03127	GO:0043167
PF03129	GO:0004812 GO:0005524
PF03130	GO:0003824
PF03131	GO:0003700 GO:0043565
PF03133	GO:0004835
PF03134	GO:0003676
PF03143	GO:0003746
PF03144	GO:0003924 GO:0008135
PF03145	GO:0004842 GO:0008270
PF03150	GO:0005506 GO:0009055 GO:0020037
PF03162	GO:0004725
PF03165	GO:0003700
PF03167	GO:0003824
PF03170	GO:0016759 GO:0035438
PF03173	GO:0004563 GO:0030247
PF03174	GO:0003824
PF03177	GO:0017056
PF03179	GO:0016820
PF03188	GO:0003824
PF03190	GO:0003824
PF03198	GO:0003824
PF03205	GO:0032550 GO:0032555 GO:0035639
PF03209	GO:0005215
PF03210	GO:0003723 GO:0003968
PF03215	GO:0000166 GO:0017111
PF03217	GO:0016787
PF03221	GO:0003677
PF03232	GO:0003824 GO:0043167
PF03237	GO:0005524
PF03239	GO:0009055 GO:0020037
PF03241	GO:0003995
PF03256	GO:0005488
PF03264	GO:0020037
PF03272	GO:0004553 GO:0030246
PF03288	GO:0016787
PF03291	GO:0004484
PF03295	GO:0008270
PF03296	GO:0004652
PF03308	GO:0000166
PF03313	GO:0003941 GO:0051539
PF03330	GO:0003796
PF03331	GO:0016836
PF03344	GO:0005488
PF03349	GO:0004872 GO:0005215
PF03351	GO:0005488 GO:0016491
PF03353	GO:0008270
PF03358	GO:0016491
PF03364	GO:0005488
PF03368	GO:0003677 GO:0003723 GO:0004386 GO:0004525 GO:0005524
PF03370	GO:0003824
PF03372	GO:0003824
PF03378	GO:0008565
PF03399	GO:0005488
PF03406	GO:0005198
PF03413	GO:0004222
PF03416	GO:0008234
PF03432	GO:0003824
PF03443	GO:0016787
PF03446	GO:0050662
PF03447	GO:0004072 GO:0004412
PF03450	GO:0016614 GO:0050660
PF03451	GO:0005488
PF03454	GO:0016740
PF03456	GO:0016791 GO:0043167
PF03457	GO:0003677 GO:0004386 GO:0005524
PF03460	GO:0020037 GO:0046872 GO:0051539
PF03463	GO:0005488
PF03464	GO:0005488
PF03467	GO:0000166
PF03471	GO:0050660
PF03477	GO:0005524 GO:0008998
PF03478	GO:0005488
PF03481	GO:0003725
PF03483	GO:0000049 GO:0000287 GO:0005524
PF03486	GO:0003824
PF03489	GO:0004190
PF03494	GO:0008201 GO:0046914
PF03508	GO:0022857
PF03510	GO:0003723 GO:0003724 GO:0003968 GO:0005524
PF03515	GO:0016788
PF03520	GO:0005249
PF03530	GO:0005516
PF03531	GO:0003677
PF03533	GO:0003824 GO:0005524
PF03534	GO:0003824
PF03544	GO:0008565
PF03553	GO:0017153
PF03557	GO:0005488
PF03564	GO:0003676
PF03584	GO:0003677
PF03592	GO:0097159 GO:1901363
PF03595	GO:0003824
PF03599	GO:0051536
PF03602	GO:0046406
PF03607	GO:0043167
PF03609	GO:0016740
PF03610	GO:0015144 GO:0016772 GO:0022804
PF03611	GO:0003824
PF03621	GO:0003824
PF03623	GO:0005524
PF03629	GO:0016787
PF03632	GO:0030246
PF03633	GO:0003824 GO:0030246
PF03636	GO:0016787 GO:0030246
PF03641	GO:0003824
PF03652	GO:0003676
PF03663	GO:0003824
PF03676	GO:0002161 GO:0004822 GO:0005524
PF03681	GO:0005488
PF03682	GO:0003824
PF03688	GO:0005198
PF03689	GO:0005198
PF03700	GO:0035091
PF03704	GO:0003677
PF03705	GO:0004871 GO:0008757
PF03706	GO:0003824
PF03709	GO:0030170
PF03710	GO:0005524
PF03712	GO:0003824
PF03714	GO:0004553 GO:0043169
PF03718	GO:0030246
PF03722	GO:0016491
PF03725	GO:0000175 GO:0003723 GO:0004654
PF03726	GO:0004654
PF03729	GO:0003824
PF03730	GO:0003684 GO:0042162
PF03731	GO:0003684 GO:0004003 GO:0042162
PF03732	GO:0003676
PF03738	GO:0003824
PF03743	GO:0003824
PF03755	GO:0008556
PF03764	GO:0003924
PF03765	GO:0005215
PF03772	GO:0016787
PF03773	GO:0005488
PF03779	GO:0003824 GO:0050662
PF03781	GO:0003824
PF03784	GO:0045735
PF03785	GO:0008234
PF03789	GO:0003700 GO:0043565
PF03791	GO:0003700 GO:0043565
PF03792	GO:0043565
PF03797	GO:0016787
PF03803	GO:0005488
PF03807	GO:0016491
PF03808	GO:0016757
PF03810	GO:0008565
PF03811	GO:0005488
PF03815	GO:0003824
PF03819	GO:0003824
PF03828	GO:0005488
PF03831	GO:0016787
PF03841	GO:0004125 GO:0030170
PF03847	GO:0046982
PF03848	GO:0008757
PF03853	GO:0005488
PF03874	GO:0000166
PF03880	GO:0003676 GO:0005524 GO:0008026
PF03895	GO:0005518
PF03902	GO:0000981 GO:0003677 GO:0008270
PF03916	GO:0051536
PF03921	GO:0005515
PF03924	GO:0003824 GO:0004871
PF03929	GO:0016491
PF03930	GO:0003677
PF03941	GO:0005515
PF03943	GO:0000166 GO:0003723
PF03944	GO:0005102
PF03945	GO:0005102
PF03946	GO:0003735
PF03949	GO:0046872
PF03958	GO:0008565
PF03960	GO:0016491
PF03966	GO:0008168
PF03968	GO:0005488
PF03979	GO:0003700 GO:0016987
PF03981	GO:0005525
PF03986	GO:0019776
PF03987	GO:0019776
PF03989	GO:0003918
PF03990	GO:0004553
PF03991	GO:0005488
PF04000	GO:0005488
PF04002	GO:0003676
PF04005	GO:0008270
PF04011	GO:0016881
PF04015	GO:0051536
PF04023	GO:0005525 GO:0015093
PF04024	GO:0005524
PF04028	GO:0016740
PF04030	GO:0008762 GO:0050660
PF04032	GO:0008270
PF04036	GO:0004150
PF04037	GO:0003676
PF04039	GO:0008137
PF04045	GO:0003723 GO:0003824
PF04051	GO:0005488
PF04056	GO:0008270
PF04059	GO:0000166 GO:0003676
PF04063	GO:0003677
PF04068	GO:0005524 GO:0009055 GO:0016887 GO:0051536
PF04098	GO:0000166
PF04107	GO:0097159 GO:1901363
PF04126	GO:0003755
PF04134	GO:0003824
PF04138	GO:0003824
PF04146	GO:0005488
PF04151	GO:0070011
PF04157	GO:0032266 GO:0043130
PF04166	GO:0046872
PF04167	GO:0017091
PF04173	GO:0016491
PF04193	GO:0003824
PF04195	GO:0003676
PF04196	GO:0000166
PF04205	GO:0009055 GO:0051536
PF04212	GO:0005524 GO:0017111
PF04225	GO:0003824
PF04229	GO:0008080
PF04248	GO:0003824
PF04253	GO:0008233
PF04255	GO:0003677
PF04257	GO:0016788 GO:0016817
PF04262	GO:0000287 GO:0004363 GO:0005524 GO:0030145
PF04264	GO:0030246
PF04265	GO:0005524
PF04267	GO:0004047
PF04273	GO:0016491
PF04282	GO:0004871
PF04294	GO:0016787
PF04297	GO:0003677 GO:0003700 GO:0016987
PF04300	GO:0005515
PF04301	GO:0010340
PF04305	GO:0016491 GO:0046914
PF04313	GO:0005524
PF04324	GO:0005488 GO:0016491
PF04335	GO:0016787
PF04349	GO:0003824 GO:0030246
PF04352	GO:0003723
PF04358	GO:0016491
PF04379	GO:0003677
PF04382	GO:0003779 GO:0005198
PF04383	GO:0005488
PF04392	GO:0004871 GO:0016301
PF04399	GO:0009055 GO:0015035
PF04408	GO:0003676 GO:0005524 GO:0008026
PF04410	GO:0030515
PF04413	GO:0016740
PF04419	GO:0005488
PF04422	GO:0051536
PF04425	GO:0016874
PF04432	GO:0051536
PF04433	GO:0003677
PF04443	GO:0003995
PF04455	GO:0016491
PF04457	GO:0003676 GO:0003824
PF04459	GO:0003824
PF04463	GO:0003824
PF04480	GO:0003824
PF04488	GO:0008378
PF04494	GO:0003743
PF04500	GO:0008270
PF04510	GO:0008565
PF04511	GO:0003824
PF04519	GO:0016740
PF04549	GO:0070053
PF04552	GO:0003677 GO:0003700 GO:0003899 GO:0016987
PF04560	GO:0032549
PF04561	GO:0032549
PF04563	GO:0032549
PF04565	GO:0032549
PF04566	GO:0032549
PF04567	GO:0032549
PF04571	GO:0008195
PF04586	GO:0008233
PF04595	GO:0003677
PF04606	GO:0000150 GO:0003677
PF04607	GO:0003824
PF04620	GO:0003824
PF04629	GO:0019904
PF04652	GO:0003843
PF04665	GO:0003677 GO:0005524 GO:0017111
PF04675	GO:0005524
PF04676	GO:0003824
PF04677	GO:0003676 GO:0003824
PF04679	GO:0005524
PF04693	GO:0003676
PF04696	GO:0005488
PF04704	GO:0008270
PF04721	GO:0005488
PF04727	GO:0005543
PF04740	GO:0003824
PF04752	GO:0005488
PF04757	GO:0008270
PF04760	GO:0003924 GO:0005525
PF04765	GO:0016740
PF04775	GO:0016790
PF04811	GO:0008270
PF04812	GO:0003700 GO:0043565
PF04813	GO:0003700 GO:0043565
PF04815	GO:0008270
PF04818	GO:0003676
PF04820	GO:0016491
PF04824	GO:0005488
PF04829	GO:0003824
PF04840	GO:0003779
PF04843	GO:0017111
PF04844	GO:0003677
PF04849	GO:0005488
PF04850	GO:0016837
PF04857	GO:0000166 GO:0003723 GO:0004535 GO:0046872
PF04863	GO:0030170
PF04869	GO:0008565
PF04873	GO:0003677 GO:0008270
PF04879	GO:0009055 GO:0046872 GO:0051536
PF04898	GO:0005506 GO:0010181 GO:0016040 GO:0050660 GO:0051536
PF04902	GO:0008134
PF04904	GO:0008134
PF04914	GO:0003824
PF04915	GO:0003824
PF04932	GO:0016874
PF04937	GO:0003676 GO:0046983
PF04945	GO:0003824 GO:0005488
PF04947	GO:0046872
PF04950	GO:0032550 GO:0032555 GO:0035639
PF04954	GO:0016491
PF04959	GO:0005488
PF04961	GO:0005542 GO:0016740
PF04967	GO:0004871
PF04968	GO:0005488
PF04976	GO:0051536
PF04991	GO:0003824
PF05001	GO:0008270
PF05008	GO:0005515
PF05013	GO:0016787
PF05016	GO:0003824
PF05020	GO:0005488
PF05021	GO:0008270
PF05029	GO:0003682
PF05034	GO:0050096
PF05036	GO:0003824
PF05043	GO:0005351 GO:0016740
PF05045	GO:0016740
PF05050	GO:0003824
PF05067	GO:0016491 GO:0046914
PF05076	GO:0008134
PF05088	GO:0016491
PF05089	GO:0003824
PF05093	GO:0008168
PF05101	GO:0005524
PF05116	GO:0003824
PF05118	GO:0003824
PF05119	GO:0097159 GO:1901363
PF05127	GO:0000166 GO:0008080
PF05131	GO:0008270
PF05134	GO:0008565
PF05144	GO:0003824
PF05147	GO:0003824
PF05159	GO:0003824
PF05161	GO:0003824
PF05173	GO:0070402
PF05175	GO:0052914
PF05177	GO:0004672 GO:0005524
PF05178	GO:0005488
PF05186	GO:0005524 GO:0019205
PF05191	GO:0005524
PF05193	GO:0003824 GO:0046872
PF05203	GO:0003677 GO:0004519
PF05213	GO:0032550 GO:0032555 GO:0035639
PF05222	GO:0000166 GO:0008750
PF05224	GO:0003700
PF05226	GO:0003824
PF05227	GO:0004871 GO:0005524 GO:0016301
PF05228	GO:0003824 GO:0004871
PF05231	GO:0000155
PF05235	GO:0016788
PF05236	GO:0046982
PF05237	GO:0003824
PF05239	GO:0045156
PF05253	GO:0008168
PF05257	GO:0016811
PF05265	GO:0003677
PF05272	GO:0016817
PF05275	GO:0016491
PF05299	GO:0008233
PF05327	GO:0005507 GO:0048038
PF05345	GO:0005509
PF05364	GO:0005085
PF05378	GO:0016787
PF05379	GO:0003723 GO:0005524 GO:0008174 GO:0016706
PF05380	GO:0003676
PF05382	GO:0016787
PF05383	GO:0000166 GO:0003676
PF05384	GO:0000155 GO:0005524 GO:0046983
PF05386	GO:0003723
PF05391	GO:0000166 GO:0003676
PF05402	GO:0003824 GO:0051536
PF05406	GO:0003950
PF05408	GO:0005198
PF05409	GO:0003723 GO:0003968 GO:0004197 GO:0008242 GO:0008270
PF05410	GO:0004252
PF05411	GO:0004197 GO:0004252
PF05412	GO:0004197 GO:0004252
PF05414	GO:0003723 GO:0003968 GO:0005524 GO:0008174
PF05416	GO:0003723 GO:0003724 GO:0003968 GO:0005524
PF05417	GO:0003723 GO:0003968 GO:0004386 GO:0005524 GO:0008174 GO:0008234
PF05419	GO:0003824
PF05420	GO:0003824
PF05425	GO:0005507
PF05473	GO:0030246
PF05491	GO:0005524
PF05496	GO:0000166
PF05506	GO:0034480
PF05517	GO:0043167
PF05533	GO:0003723 GO:0005524 GO:0008174
PF05548	GO:0008237
PF05550	GO:0003968 GO:0004197 GO:0004252 GO:0017111 GO:0070008
PF05569	GO:0005215
PF05572	GO:0008237
PF05573	GO:0003677 GO:0003700
PF05578	GO:0003968 GO:0004197 GO:0017111 GO:0070008
PF05579	GO:0003723 GO:0003968 GO:0004197 GO:0004386 GO:0005524 GO:0046872 GO:0070008
PF05580	GO:0003824
PF05585	GO:0097159 GO:1901363
PF05592	GO:0003824
PF05594	GO:0016787
PF05598	GO:0003824
PF05605	GO:0008270
PF05618	GO:0005524 GO:0046872
PF05638	GO:0004519
PF05641	GO:0003723
PF05649	GO:0004222
PF05651	GO:0003677
PF05659	GO:0043531
PF05681	GO:0004333
PF05693	GO:0008184 GO:0030170
PF05697	GO:0003755
PF05698	GO:0003755
PF05699	GO:0003676
PF05703	GO:0005543
PF05711	GO:0003824
PF05721	GO:0003824
PF05722	GO:0003700 GO:0043565
PF05728	GO:0016791
PF05738	GO:0005488
PF05739	GO:0005484
PF05748	GO:0003723
PF05749	GO:0003723
PF05754	GO:0003676
PF05763	GO:0003824
PF05766	GO:0003677
PF05773	GO:0043167
PF05833	GO:0003676 GO:0043167
PF05838	GO:0016787
PF05843	GO:0005488
PF05861	GO:0016829
PF05871	GO:0003824
PF05872	GO:0004386
PF05879	GO:0005525 GO:0016787
PF05899	GO:0016787
PF05908	GO:0003839
PF05920	GO:0003700 GO:0043565
PF05923	GO:0008013
PF05937	GO:0008017
PF05954	GO:0016787
PF05956	GO:0008013
PF05964	GO:0005488
PF05965	GO:0008168 GO:0008270
PF05973	GO:0043565
PF05977	GO:0005215
PF06001	GO:0003712 GO:0004402 GO:0008270
PF06012	GO:0004842
PF06013	GO:0004519
PF06017	GO:0005524
PF06018	GO:0003700
PF06025	GO:0004842
PF06029	GO:0003700 GO:0008168 GO:0008270 GO:0043565
PF06030	GO:0003824
PF06044	GO:0003824
PF06045	GO:0005488
PF06048	GO:0016817
PF06049	GO:0005507
PF06050	GO:0003824
PF06056	GO:0003677
PF06074	GO:0003824
PF06094	GO:0003824
PF06101	GO:0043167
PF06108	GO:0003824
PF06114	GO:0043565
PF06119	GO:0005509
PF06120	GO:0004309
PF06121	GO:0005198
PF06140	GO:0005488
PF06155	GO:0005524
PF06165	GO:0003824 GO:0030246
PF06172	GO:0003824
PF06200	GO:0005488
PF06204	GO:0003824 GO:0030246
PF06205	GO:0003824 GO:0030246
PF06213	GO:0051116
PF06224	GO:0003676 GO:0005524 GO:0008026
PF06251	GO:0015159
PF06276	GO:0051537
PF06283	GO:0003824 GO:0005488
PF06292	GO:0019992 GO:0046872
PF06328	GO:0004896
PF06337	GO:0005509
PF06344	GO:0003723 GO:0003724 GO:0003968 GO:0004197 GO:0005198 GO:0005524
PF06345	GO:0003779 GO:0017048
PF06346	GO:0003779 GO:0017048
PF06347	GO:0003824
PF06367	GO:0017048
PF06391	GO:0008270
PF06398	GO:0005488
PF06400	GO:0008201 GO:0050750
PF06421	GO:0005525
PF06429	GO:0003774 GO:0005198
PF06434	GO:0046872 GO:0051539 GO:0052632 GO:0052633
PF06441	GO:0016787
PF06445	GO:0003700 GO:0097159 GO:1901363
PF06454	GO:0008270
PF06459	GO:0005509
PF06460	GO:0003723 GO:0003968 GO:0004197 GO:0005524 GO:0008168 GO:0016817 GO:0016896 GO:0046872
PF06461	GO:0003677 GO:0004386 GO:0005524 GO:0008270
PF06463	GO:0005525 GO:0016829 GO:0046872
PF06464	GO:0016740 GO:0046872
PF06465	GO:0003677 GO:0004386 GO:0005524 GO:0008270
PF06469	GO:0005488
PF06471	GO:0003723 GO:0005524 GO:0016817 GO:0046872
PF06472	GO:0005524 GO:0042626
PF06478	GO:0004197 GO:0008168 GO:0016817 GO:0016896 GO:0046872
PF06479	GO:0004672 GO:0005524
PF06495	GO:0000166 GO:0003676
PF06505	GO:0097159 GO:1901363
PF06506	GO:0008134 GO:0017111
PF06508	GO:0003824
PF06527	GO:0003677
PF06529	GO:0003700 GO:0043565
PF06537	GO:0009055 GO:0020037
PF06543	GO:0043565
PF06544	GO:0003676
PF06547	GO:0008270
PF06565	GO:0005509
PF06573	GO:0003824
PF06580	GO:0005524
PF06583	GO:0004872
PF06594	GO:0005509
PF06605	GO:0016787
PF06614	GO:0005516
PF06616	GO:0008168
PF06621	GO:0004871
PF06623	GO:0005488
PF06630	GO:0016787
PF06631	GO:0004871
PF06634	GO:0008168
PF06650	GO:0005488
PF06663	GO:0005543
PF06689	GO:0005524 GO:0017111 GO:0051082
PF06714	GO:0003796
PF06719	GO:0003700 GO:0043565
PF06722	GO:0016758
PF06737	GO:0003824
PF06738	GO:0003824
PF06741	GO:0005488
PF06744	GO:0005488
PF06745	GO:0097159 GO:1901363
PF06752	GO:0004402
PF06755	GO:0003677 GO:0008170
PF06758	GO:0005488
PF06760	GO:0004672 GO:0005524
PF06773	GO:0008017
PF06777	GO:0003677 GO:0004003 GO:0005524
PF06779	GO:0005215
PF06792	GO:0003824
PF06798	GO:0004672
PF06803	GO:0005488
PF06815	GO:0003723 GO:0004190
PF06816	GO:0005509
PF06817	GO:0003723 GO:0004190
PF06824	GO:0003824
PF06827	GO:0008270 GO:0016787 GO:0097159 GO:1901363
PF06881	GO:0003677
PF06886	GO:0005488
PF06888	GO:0004647
PF06902	GO:0051537
PF06920	GO:0005085
PF06958	GO:0016788
PF06962	GO:0008080
PF06965	GO:0015081 GO:0015297
PF06968	GO:0003824 GO:0051539
PF06969	GO:0004109 GO:0051536
PF06994	GO:0005198 GO:0030674
PF06999	GO:0000166 GO:0043168
PF07002	GO:0008270
PF07015	GO:0005524
PF07055	GO:0016491
PF07081	GO:0003824
PF07085	GO:0008959
PF07119	GO:0003677 GO:0004519 GO:0008270
PF07145	GO:0005488
PF07176	GO:0016787
PF07177	GO:0008270
PF07194	GO:0005524
PF07196	GO:0003774 GO:0005198
PF07197	GO:0008483
PF07219	GO:0004729
PF07278	GO:0000166
PF07282	GO:0003824
PF07287	GO:0003824
PF07292	GO:0005488
PF07303	GO:0005488
PF07313	GO:0016787
PF07356	GO:0004813
PF07398	GO:0046872
PF07453	GO:0004519
PF07460	GO:0004519
PF07469	GO:0003713 GO:0004402 GO:0004871 GO:0035257
PF07470	GO:0003824
PF07474	GO:0005509
PF07478	GO:0005524 GO:0046872
PF07479	GO:0051287
PF07483	GO:0005509
PF07494	GO:0003824
PF07495	GO:0003824 GO:0097159 GO:1901363
PF07496	GO:0005524
PF07497	GO:0004386 GO:0005524 GO:0008186
PF07498	GO:0016787
PF07500	GO:0005488
PF07501	GO:0016787
PF07504	GO:0004222
PF07508	GO:0000150 GO:0003677
PF07514	GO:0003824
PF07516	GO:0005524
PF07519	GO:0003824
PF07521	GO:0016787
PF07522	GO:0016787
PF07523	GO:0016787
PF07524	GO:0005488
PF07528	GO:0003676 GO:0008270
PF07529	GO:0003677
PF07531	GO:0008270
PF07532	GO:0003824
PF07533	GO:0043167
PF07536	GO:0004871
PF07538	GO:0003824
PF07542	GO:0005543
PF07546	GO:0005509
PF07549	GO:0015450
PF07554	GO:0003824
PF07557	GO:0005488
PF07568	GO:0005524 GO:0016301
PF07569	GO:0003682
PF07573	GO:0003700 GO:0043565
PF07574	GO:0008270
PF07576	GO:0008270
PF07583	GO:0009055 GO:0020037
PF07587	GO:0009055 GO:0020037
PF07592	GO:0003677
PF07595	GO:0005488
PF07596	GO:0008565
PF07615	GO:0008168
PF07624	GO:0009055 GO:0020037
PF07626	GO:0005488
PF07627	GO:0009055 GO:0020037
PF07631	GO:0009055 GO:0020037
PF07634	GO:0003824
PF07635	GO:0009055 GO:0020037
PF07637	GO:0005488
PF07652	GO:0003723 GO:0003968 GO:0004197 GO:0004252
PF07653	GO:0005488
PF07655	GO:0008565
PF07657	GO:0005509
PF07660	GO:0005215
PF07662	GO:0001882 GO:0005415
PF07664	GO:0005525
PF07669	GO:0008168
PF07670	GO:0005525 GO:0015093
PF07673	GO:0008714
PF07675	GO:0008233
PF07676	GO:0016787
PF07677	GO:0004866
PF07678	GO:0004866
PF07681	GO:0016491 GO:0050660
PF07683	GO:0008233
PF07684	GO:0005509
PF07687	GO:0016787
PF07691	GO:0016787
PF07695	GO:0003824
PF07697	GO:0008081 GO:0046872
PF07699	GO:0043167
PF07700	GO:0004383
PF07701	GO:0000166 GO:0004672
PF07703	GO:0004866
PF07710	GO:0003700 GO:0044212
PF07714	GO:0005524
PF07717	GO:0003676 GO:0005524 GO:0008026
PF07723	GO:0003824
PF07724	GO:0017111
PF07725	GO:0043531
PF07727	GO:0003676
PF07729	GO:0003677
PF07730	GO:0005524
PF07733	GO:0003677 GO:0003887
PF07737	GO:0008237
PF07738	GO:0005488
PF07739	GO:0000166 GO:0003700
PF07741	GO:0017025
PF07743	GO:0051087
PF07744	GO:0000166 GO:0003676
PF07748	GO:0004559 GO:0008270 GO:0030246
PF07766	GO:0005509
PF07776	GO:0003676
PF07779	GO:0003824
PF07811	GO:0000156
PF07831	GO:0004645 GO:0009032 GO:0033863
PF07833	GO:0016787
PF07848	GO:0003677
PF07853	GO:0000166
PF07881	GO:0030145
PF07883	GO:0043565
PF07884	GO:0003824
PF07892	GO:0016491
PF07905	GO:0003677
PF07910	GO:0008270
PF07944	GO:0003824
PF07951	GO:0004222 GO:0008270 GO:0050827
PF07952	GO:0050827
PF07959	GO:0005524 GO:0016301
PF07963	GO:0008565
PF07965	GO:0004872
PF07969	GO:0016810
PF07970	GO:0003824
PF07971	GO:0003824 GO:0030246
PF07977	GO:0003824
PF07988	GO:0003677 GO:0003682
PF07991	GO:0005488
PF07992	GO:0005488
PF07993	GO:0003824
PF08005	GO:0004842
PF08021	GO:0016491
PF08030	GO:0005509
PF08031	GO:0008762
PF08035	GO:0005179
PF08060	GO:0005488
PF08067	GO:0003723
PF08068	GO:0003723 GO:0009982
PF08072	GO:0043140
PF08073	GO:0008026
PF08080	GO:0000166 GO:0003676
PF08124	GO:0016837 GO:0030246
PF08125	GO:0016616
PF08142	GO:0032550 GO:0032555 GO:0035639
PF08148	GO:0003676 GO:0008026
PF08150	GO:0043167
PF08151	GO:0005543
PF08164	GO:0005515
PF08169	GO:0003677
PF08171	GO:0004674 GO:0005524
PF08180	GO:0008236
PF08205	GO:0005488
PF08206	GO:0003723 GO:0008859
PF08207	GO:0003746
PF08212	GO:0003824 GO:0005215 GO:0050662
PF08214	GO:0003713 GO:0004402 GO:0008270
PF08218	GO:0008080 GO:0016829
PF08226	GO:0005509
PF08236	GO:0003677 GO:0046975
PF08239	GO:0003824
PF08240	GO:0008270
PF08242	GO:0003824
PF08243	GO:0003677
PF08244	GO:0004553
PF08246	GO:0008234
PF08263	GO:0004672 GO:0005524
PF08264	GO:0004812 GO:0005524
PF08266	GO:0005509
PF08269	GO:0004871
PF08270	GO:0004069 GO:0080130
PF08271	GO:0008270 GO:0043565
PF08275	GO:0003677 GO:0003896 GO:0008270
PF08276	GO:0004674 GO:0005524
PF08278	GO:0003677 GO:0008270
PF08279	GO:0003700
PF08282	GO:0016787
PF08284	GO:0003676 GO:0003824
PF08299	GO:0003688 GO:0017111
PF08300	GO:0003968 GO:0004197 GO:0004252 GO:0017111
PF08301	GO:0003968 GO:0004197 GO:0004252 GO:0008270 GO:0017111
PF08305	GO:0003824
PF08321	GO:0004721 GO:0046872
PF08323	GO:0003824 GO:0005488
PF08327	GO:0005488
PF08331	GO:0016491 GO:0051536
PF08334	GO:0008565
PF08336	GO:0005506 GO:0031418
PF08338	GO:0003824 GO:0050662
PF08343	GO:0005524
PF08344	GO:0005262
PF08348	GO:0003677
PF08351	GO:0000049 GO:0005524 GO:0051392
PF08352	GO:0005215 GO:0016887
PF08355	GO:0003924 GO:0005509 GO:0005525
PF08356	GO:0003924 GO:0005509 GO:0005525
PF08364	GO:0003743 GO:0003924 GO:0005525
PF08366	GO:0019905
PF08367	GO:0003824 GO:0046872
PF08368	GO:0004672
PF08370	GO:0005524 GO:0016887
PF08376	GO:0004871
PF08378	GO:0005524 GO:0016787
PF08379	GO:0003824
PF08381	GO:0046872
PF08385	GO:0003777 GO:0005524
PF08388	GO:0003723 GO:0003964
PF08389	GO:0008565
PF08393	GO:0003777
PF08394	GO:0043565
PF08401	GO:0016779
PF08408	GO:0000166 GO:0003677
PF08414	GO:0005509
PF08415	GO:0003824
PF08421	GO:0008168
PF08423	GO:0003677 GO:0005524 GO:0008094
PF08430	GO:0003700 GO:0043565
PF08436	GO:0030604 GO:0046872 GO:0070402
PF08440	GO:0003723 GO:0004197 GO:0005524 GO:0008026
PF08441	GO:0005488
PF08443	GO:0005524 GO:0046872
PF08445	GO:0008080
PF08446	GO:0009881
PF08447	GO:0003824 GO:0004871
PF08448	GO:0003824 GO:0004871
PF08450	GO:0005488
PF08454	GO:0005262
PF08459	GO:0003677 GO:0009381
PF08460	GO:0016787
PF08463	GO:0004386 GO:0005524
PF08471	GO:0000166 GO:0031419
PF08481	GO:0016787
PF08482	GO:0003676 GO:0004386 GO:0005524
PF08484	GO:0008168
PF08488	GO:0030247
PF08494	GO:0003676 GO:0008026
PF08496	GO:0003677
PF08497	GO:0003824 GO:0005506 GO:0051539
PF08502	GO:0003700 GO:0043565
PF08506	GO:0008565
PF08507	GO:0005509
PF08513	GO:0005488
PF08516	GO:0008270
PF08518	GO:0008060 GO:0008270
PF08521	GO:0000155 GO:0005524
PF08529	GO:0003723
PF08530	GO:0004177
PF08531	GO:0003824
PF08541	GO:0004315
PF08542	GO:0003677
PF08543	GO:0016301 GO:0043167
PF08544	GO:0004335 GO:0005524
PF08546	GO:0008677
PF08547	GO:0003824
PF08564	GO:0019901
PF08571	GO:0016787
PF08573	GO:0003677 GO:0004519
PF08590	GO:0043167 GO:0097159 GO:1901363
PF08604	GO:0008270
PF08606	GO:0004842
PF08608	GO:0046872
PF08623	GO:0005488
PF08629	GO:0000156
PF08636	GO:0031625
PF08645	GO:0003824
PF08647	GO:0008270
PF08648	GO:0005488
PF08658	GO:0003677 GO:0004386 GO:0005524
PF08659	GO:0016740
PF08662	GO:0003723
PF08668	GO:0003824
PF08669	GO:0004047
PF08673	GO:0003824 GO:0004871 GO:0005524
PF08676	GO:0030983
PF08687	GO:0005515
PF08696	GO:0017108 GO:0043142
PF08699	GO:0003676
PF08703	GO:0004871
PF08704	GO:0016787
PF08706	GO:0016817 GO:0043167
PF08709	GO:0005219 GO:0005509
PF08710	GO:0003968 GO:0004197 GO:0008242 GO:0008270
PF08715	GO:0003723 GO:0003968 GO:0008270
PF08716	GO:0003723 GO:0003968 GO:0008270
PF08717	GO:0003723 GO:0003968 GO:0008270
PF08719	GO:0005488
PF08721	GO:0004518
PF08722	GO:0003676
PF08725	GO:0004872
PF08726	GO:0005509
PF08729	GO:0003677
PF08736	GO:0008092
PF08751	GO:0017111
PF08756	GO:0003824 GO:0051536
PF08757	GO:0004553
PF08760	GO:0003824
PF08762	GO:0005198
PF08765	GO:0043565
PF08766	GO:0003677
PF08771	GO:0005524 GO:0016301 GO:0016773
PF08774	GO:0003676 GO:0008270 GO:0016818
PF08775	GO:0003677
PF08777	GO:0000166 GO:0003723
PF08778	GO:0003677 GO:0004871 GO:0046983
PF08783	GO:0003676
PF08795	GO:0016787 GO:2001070
PF08797	GO:0003677 GO:0004386 GO:0005524
PF08800	GO:0016817
PF08815	GO:0004402 GO:0004871 GO:0046983
PF08825	GO:0008641
PF08832	GO:0003713 GO:0004402 GO:0004871 GO:0035257 GO:0046983
PF08839	GO:0003676 GO:0005524 GO:0008026
PF08843	GO:0000166
PF08846	GO:0004871 GO:0016849
PF08870	GO:0000166 GO:0017111
PF08879	GO:0005524 GO:0016818
PF08910	GO:0019904
PF08913	GO:0005200 GO:0005515
PF08914	GO:0003677
PF08924	GO:0003824
PF08934	GO:0008134
PF08935	GO:0005198
PF08941	GO:0004842 GO:0008270
PF08953	GO:0051015
PF08976	GO:0005509
PF08984	GO:0004871
PF08990	GO:0016491 GO:0016747 GO:0031177
PF08993	GO:0004386
PF08996	GO:0000166 GO:0003677
PF09002	GO:0003676
PF09005	GO:0003723
PF09008	GO:0016787
PF09011	GO:0003677
PF09027	GO:0005488
PF09039	GO:0003677
PF09041	GO:0019901
PF09042	GO:0004672 GO:0005524
PF09061	GO:0004519 GO:0004748 GO:0005524 GO:0031419
PF09064	GO:0005509
PF09066	GO:0008565
PF09067	GO:0004896
PF09068	GO:0005509 GO:0008270
PF09079	GO:0005524 GO:0017111
PF09084	GO:0003824 GO:0004871
PF09087	GO:0003824 GO:0043169
PF09088	GO:0000339
PF09092	GO:0016837 GO:0030246
PF09094	GO:0003824 GO:0030246
PF09098	GO:0009055 GO:0020037
PF09099	GO:0009055 GO:0020037
PF09100	GO:0009055 GO:0020037
PF09103	GO:0003697
PF09104	GO:0003697
PF09106	GO:0003924
PF09110	GO:0003677 GO:0004386 GO:0005524
PF09111	GO:0003677 GO:0004386 GO:0031491
PF09112	GO:0016715
PF09113	GO:0016715
PF09115	GO:0008408
PF09118	GO:0003824
PF09121	GO:0003697
PF09136	GO:0004553 GO:0030246
PF09137	GO:0004553 GO:0030246
PF09140	GO:0005524
PF09141	GO:0005515
PF09162	GO:0000166
PF09163	GO:0008863 GO:0009055 GO:0051536
PF09176	GO:0016491
PF09191	GO:0001948 GO:0008270 GO:0019899 GO:0042803
PF09197	GO:0003677
PF09210	GO:0003824
PF09237	GO:0003676 GO:0008270
PF09239	GO:0005524
PF09240	GO:0004896
PF09242	GO:0016491
PF09247	GO:0003676
PF09250	GO:0016817
PF09261	GO:0004559 GO:0030246
PF09262	GO:0042623
PF09264	GO:0004308
PF09279	GO:0004435 GO:0004871 GO:0005509
PF09286	GO:0004252
PF09289	GO:0005509
PF09295	GO:0005488
PF09296	GO:0046872
PF09299	GO:0003677
PF09309	GO:0004721
PF09311	GO:0003777
PF09312	GO:0003755
PF09313	GO:0009055 GO:0051536
PF09314	GO:0016740
PF09315	GO:0005254
PF09316	GO:0003677 GO:0003682
PF09322	GO:0003676 GO:0008270
PF09324	GO:0005086
PF09326	GO:0008137 GO:0009055
PF09327	GO:0016798
PF09329	GO:0005488
PF09333	GO:0005488
PF09334	GO:0002161 GO:0004823
PF09335	GO:0003824
PF09337	GO:0003676
PF09350	GO:0005506 GO:0008849
PF09358	GO:0005524 GO:0008641
PF09369	GO:0003676 GO:0005524 GO:0008026
PF09370	GO:0003700 GO:0003824 GO:0043565
PF09371	GO:0003723 GO:0016788
PF09373	GO:0003824
PF09380	GO:0005488
PF09383	GO:0051536
PF09397	GO:0003677 GO:0005524
PF09398	GO:0005509
PF09401	GO:0003968 GO:0004197 GO:0008242
PF09402	GO:0005488
PF09414	GO:0003824
PF09419	GO:0016787
PF09457	GO:0005488
PF09500	GO:0008080
PF09509	GO:0005524
PF09511	GO:0003824
PF09514	GO:0008270
PF09532	GO:0005488
PF09588	GO:0003677 GO:0004518
PF09623	GO:0016706
PF09664	GO:0003824
PF09685	GO:0043565
PF09698	GO:0009055 GO:0020037
PF09699	GO:0005488
PF09732	GO:0003676 GO:0008270
PF09739	GO:0003682
PF09757	GO:0004407
PF09765	GO:0004842
PF09828	GO:0003700 GO:0043565
PF09848	GO:0004386 GO:0005524
PF09856	GO:0043565
PF09860	GO:0003677 GO:0003700
PF09867	GO:0003824
PF09924	GO:0016740
PF09985	GO:0004553 GO:0030246
PF09995	GO:0005509
PF10000	GO:0003824
PF10017	GO:0008168
PF10039	GO:0003677 GO:0003700 GO:0016987
PF10047	GO:0043565
PF10069	GO:0003824
PF10091	GO:0003824 GO:0030246
PF10102	GO:0008565
PF10111	GO:0003824
PF10114	GO:0097159 GO:1901363
PF10119	GO:0008168
PF10144	GO:0005524 GO:0016740 GO:0016979
PF10150	GO:0004540
PF10162	GO:0005488
PF10205	GO:0019902
PF10243	GO:0005488
PF10269	GO:0008270
PF10296	GO:0005488
PF10309	GO:0000166
PF10320	GO:0004930 GO:0004984
PF10335	GO:0004871 GO:0008773
PF10342	GO:0008237
PF10354	GO:0005488
PF10357	GO:0008270
PF10358	GO:0005488
PF10366	GO:0005083
PF10369	GO:0003984
PF10371	GO:0005506 GO:0009055 GO:0030976 GO:0051536
PF10374	GO:0005488
PF10378	GO:0000166 GO:0003676
PF10384	GO:0005488
PF10387	GO:0003677
PF10393	GO:0005509
PF10396	GO:0003924 GO:0005525 GO:0046872
PF10397	GO:0003824
PF10403	GO:0003684
PF10404	GO:0003684
PF10408	GO:0008270
PF10410	GO:0003677 GO:0003896 GO:0008270
PF10411	GO:0016853
PF10412	GO:0000166
PF10414	GO:0008168 GO:0043115
PF10418	GO:0016491 GO:0051536
PF10426	GO:0043565
PF10427	GO:0000166
PF10431	GO:0005524 GO:0017111
PF10435	GO:0004553
PF10442	GO:0003824 GO:0004871
PF10453	GO:0008270
PF10458	GO:0002161
PF10469	GO:0003824
PF10472	GO:0004722
PF10481	GO:0008134 GO:0042803 GO:0045502
PF10506	GO:0005509
PF10507	GO:0046872
PF10509	GO:0005524 GO:0016301 GO:0016773
PF10513	GO:0008270
PF10515	GO:0008201 GO:0046914
PF10521	GO:0003723 GO:0016779
PF10531	GO:0005488
PF10532	GO:0008270
[truncated: 3,926 more rows]
