# Supplementary material for: Identification of Divergent Protein Domains by Combining HMM-HMM Comparisons and Co-Occurrence Detection
Source: PLoS One. 2014 Jun 5;9(6):e95275. doi: 10.1371/journal.pone.0095275 (PMC4046975; doi:10.1371/journal.pone.0095275)
Supplement: Table S2 — List of the 36 P. falciparum domain predictions that were manually analysed. (XLS) [file pone.0095275.s004.xls]

## Sheet: Feuille1
Domain	Protein	PlasmoDB link	Position	Product	GO terms	Pfam Link
U3_snoRNA_C	MAL13P1.264	http://plasmodb.org/plasmo/showRecord.do?name=GeneRecordClasses.GeneRecordClass&source_id=MAL13P1.264&project_id=PlasmoDB	294-462	conserved Plasmodium protein, unknown function;	nucleus, cytoplasm	http://pfam.sanger.ac.uk/family/PF09384
Phage_integr_N	MAL13P1.42	http://plasmodb.org/plasmo/showRecord.do?name=GeneRecordClasses.GeneRecordClass&source_id=MAL13P1.42&project_id=PlasmoDB	192 -275	recombinase, putative	DNA integration ; DNA binding ; DNA recombination ; binding	http://pfam.sanger.ac.uk/family/Phage_integr_N
UPF0547	MAL13P1.42	http://plasmodb.org/plasmo/showRecord.do?name=GeneRecordClasses.GeneRecordClass&source_id=MAL13P1.42&project_id=PlasmoDB	162-187	recombinase, putative	DNA integration ; DNA binding ; DNA recombination ; binding	http://pfam.sanger.ac.uk/family/UPF0547
BRAP2	MAL7P1.120	http://plasmodb.org/plasmo/showRecord.do?name=GeneRecordClasses.GeneRecordClass&source_id=MAL7P1.120&project_id=PlasmoDB	157-586	ubiquitin carboxyl-terminal hydrolase, putative	Zinc ion binding ; ubiquitin thiolesterase activity	http://pfam.sanger.ac.uk/family?entry=PF07576
MEF2_binding	PF07_0026	http://plasmodb.org/plasmo/showRecord.do?name=GeneRecordClasses.GeneRecordClass&source_id=PF07_0026&project_id=PlasmoDB	745-773	ubiquitin-protein ligase e3, putative	protein ubiquitination ;ubiquitin ligase complex ;ubiquitin-protein ligase activity	http://pfam.sanger.ac.uk/family?entry=PF09047
YDG_SRA	PF08_0012	http://plasmodb.org/plasmo/showRecord.do?name=GeneRecordClasses.GeneRecordClass&source_id=PF08_0012&project_id=PlasmoDB	1631-1836	SET domain protein, putative;	chromatin modification ,histone-lysine N-methyltransferase activity ; zinc ion binding ; nucleus	http://pfam.sanger.ac.uk/family/YDG_SRA
BPL_C	PF10_0409	http://plasmodb.org/plasmo/showRecord.do?name=GeneRecordClasses.GeneRecordClass&source_id=PF10_0409&project_id=PlasmoDB	244-291	biotin—acetyl-CoA-carboxylase, putative	biotin-[acetyl-CoA-carboxylase] ligase activity ; biotin protein ligase, putative	http://pfam.sanger.ac.uk/family?entry=PF02237
RhoGEF	PF11_0240	http://plasmodb.org/plasmo/showRecord.do?name=GeneRecordClasses.GeneRecordClass&source_id=PF11_0240&project_id=PlasmoDB	3519 -3822	dynein heavy chain putative	nucleoside-triphosphatase activity;ATPase activity ; ATP binding ; nucleotide binding ; dynein complex	http://pfam.sanger.ac.uk/family/RhoGEF
LRR_2	PF11_0243	http://plasmodb.org/plasmo/showRecord.do?name=GeneRecordClasses.GeneRecordClass&source_id=PF11_0243&project_id=PlasmoDB	631-654	leucine-rich repeat protein	protein binding ;	http://pfam.sanger.ac.uk/family/LRR_2
TFIID_90kDa	PF11_0400	http://plasmodb.org/plasmo/showRecord.do?name=GeneRecordClasses.GeneRecordClass&source_id=PF11_0400&project_id=PlasmoDB	1274-1419	conserved Plasmodium protein ; unknown function	nucleus ; membrane	http://pfam.sanger.ac.uk/family/TFIID_90kDa
CxxC_CxxC_SSSS	PF13_0291	http://plasmodb.org/plasmo/showRecord.do?name=GeneRecordClasses.GeneRecordClass&source_id=PF13_0291&project_id=PlasmoDB	238-279	minchromosome maintenance (MCM) complex subunit	DNA replication, DNA binding ; DNA-dependent DNA replication initiation ; nucleus ; DNA-dependent ATPase activity ; ATP binding	http://pfam.sanger.ac.uk/family/CxxC_CxxC_SSSS
DHHA1	PF13_0354	http://plasmodb.org/plasmo/showRecord.do?name=GeneRecordClasses.GeneRecordClass&source_id=PF13_0354&project_id=PlasmoDB	1331-1405	alanine--tRNA ligase, putative ;	translation, apicoplast ; alanyl-tRNA aminoacylation ; nucleotide binding ; ATP binding ; alanine-tRNA ligase activity ; cytoplasm	http://pfam.sanger.ac.uk/family/DHHA1
CobW_C	PF14_0052	http://plasmodb.org/plasmo/showRecord.do?name=GeneRecordClasses.GeneRecordClass&source_id=PF14_0052&project_id=PlasmoDB	378-573	conserved Plasmodium protein, unknown function	ATP binding ; nucleotide binding	http://pfam.sanger.ac.uk/family/CobW_C
Pentaxin	PF14_0067	http://plasmodb.org/plasmo/showRecord.do?name=GeneRecordClasses.GeneRecordClass&source_id=PF14_0067&project_id=PlasmoDB	822-1039	LCCL domain-containing protein ;	scavenger receptor activity ; membrane	http://pfam.sanger.ac.uk/family/Pentaxin
DnaB_C	PF14_0112	http://plasmodb.org/plasmo/showRecord.do?name=GeneRecordClasses.GeneRecordClass&source_id=PF14_0112&project_id=PlasmoDB	687-922	plastid replication-repair enzyme	DNA-directed DNA polymerase activity ; apicoplast ; nucleic acid binding ; intracellular ; DNA replication ; DNA primase activity ; ATP binding ; mitochondrion ; nucleic acid binding	http://pfam.sanger.ac.uk/family/DnaB_C
LRR_3	PF14_0403	http://plasmodb.org/plasmo/showRecord.do?name=GeneRecordClasses.GeneRecordClass&source_id=PF14_0403&project_id=PlasmoDB	628- 647	protein prenyltransferase alpha subunit, putative	protein geranylgeranyltransferase activity ; protein amino acid prenylation ; Rab geranylgeranyltransferase activity	http://pfam.sanger.ac.uk/family/LRR_3
RNA_bind	PF14_0413	http://plasmodb.org/plasmo/showRecord.do?name=GeneRecordClasses.GeneRecordClass&source_id=PF14_0413&project_id=PlasmoDB	779-861	CAF1 family ribonuclease; poly(A)-specific ribonuclease activity putative	nucleic acid binding ; poly(A)-specific ribonuclease activity;nucleus	http://pfam.sanger.ac.uk/family/RNA_bind
RPW8	PF14_0496	http://plasmodb.org/plasmo/showRecord.do?name=GeneRecordClasses.GeneRecordClass&source_id=PF14_0496&project_id=PlasmoDB	1-87	leucine-rich repeat protein	protein binding ;	http://pfam.sanger.ac.uk/family/RPW8
Glucosamine_iso	PF14_0511	http://plasmodb.org/plasmo/showRecord.do?name=GeneRecordClasses.GeneRecordClass&source_id=PF14_0511&project_id=PlasmoDB	33-319	glucose-6-phosphate dehydrogenase-6-phosphogluconolactonase	oxidation reduction ; binding ; glucose 6-phosphate metabolic process ;metabolic process ; pentose-phosphate shunt ; 6-phosphogluconolactonase activity
TrkA_N	PF14_0622	http://plasmodb.org/plasmo/showRecord.do?name=GeneRecordClasses.GeneRecordClass&source_id=PF14_0622&project_id=PlasmoDB	1202- 1361	potassium channel protein	potassium ion transport; calcium-activated potassium channel activity ; ion channel activity membrane	http://pfam.sanger.ac.uk/family/TrkA_N
FYRC	PFF1440w	http://plasmodb.org/plasmo/showRecord.do?name=GeneRecordClasses.GeneRecordClass&source_id=PFF1440w&project_id=PlasmoDB	6422-6542	SET domain protein, putative	protein binding; protein specific domain binding ; zinc ion binding	http://pfam.sanger.ac.uk/family/FYRC
HMA	PFI0240c	http://plasmodb.org/plasmo/showRecord.do?name=GeneRecordClasses.GeneRecordClass&source_id=PFI0240c&project_id=PlasmoDB	397-471	Cu2 -transporting ATPase, putative	ATPase activity, coupled to transmembrane movement of ions, phosphorylative mechanism ; host cell plasma membrane ; catalyc activity ; ATP binding	http://pfam.sanger.ac.uk/family/HMA
WH2	PFL0925w	http://plasmodb.org/plasmo/showRecord.do?name=GeneRecordClasses.GeneRecordClass&source_id=PFL0925w&project_id=PlasmoDB	2863-2880	formin 2, putative	cytokinesis; actin binding ; actin cytoskeleton organization ; cellular component organization	http://pfam.sanger.ac.uk/family/WH2
RNA_pol_Rpc82	PF11_0469	http://plasmodb.org/plasmo/showRecord.do?name=GeneRecordClasses.GeneRecordClass&source_id=PF11_0469&project_id=PlasmoDB	391-813	conserved Plasmodium protein, unknown function	transcription initiation from RNA polymerase II promoter; regulation of transcription ; DNA-dependent	http://pfam.sanger.ac.uk/family?entry=PF05645
HTH_9	PF11_0469	http://plasmodb.org/plasmo/showRecord.do?name=GeneRecordClasses.GeneRecordClass&source_id=PF11_0469&project_id=PlasmoDB	7-69	conserved Plasmodium protein, unknown function	transcription initiation from RNA polymerase II promoter; regulation of transcription ; DNA-dependent	http://pfam.sanger.ac.uk/family/HTH_9
Cyclin_C	PFL1330c	http://plasmodb.org/plasmo/showRecord.do?name=GeneRecordClasses.GeneRecordClass&source_id=PFL1330c&project_id=PlasmoDB	1252- 1479	cyclin	regulation of cell cycle ; negative regulation of cyclin-dependent protein kinase activity	http://pfam.sanger.ac.uk/family/Cyclin_C
CNH	PF14_0229	http://plasmodb.org/plasmo/showRecord.do?name=GeneRecordClasses.GeneRecordClass&source_id=PF14_0229&project_id=PlasmoDB	14-310	conserved Plasmodium protein, unknown function;	integral to membrane	http://pfam.sanger.ac.uk/family/CNH
Transglut_core	PF14_0308	http://plasmodb.org/plasmo/showRecord.do?name=GeneRecordClasses.GeneRecordClass&source_id=PF14_0308&project_id=PlasmoDB	214-454	conserved Plasmodium protein, unknown function ;	damaged DNA binding;nucleotide-excision repair ; nucleus	http://pfam.sanger.ac.uk/family/Transglut_core
LysM	PFA0130c	http://plasmodb.org/plasmo/showRecord.do?name=GeneRecordClasses.GeneRecordClass&source_id=PFA0130c&project_id=PlasmoDB	92-129	serine/threonine protein kinase, FIKK family	protein serine/threonine kinase activity ; ATP binding ; protein kinase activity ; protein amino acid phosphorylation	http://pfam.sanger.ac.uk/family/LysM
DHQ_synthase	PFB0280w	http://plasmodb.org/plasmo/showRecord.do?name=GeneRecordClasses.GeneRecordClass&source_id=PFB0280w&project_id=PlasmoDB	1-171	conserved Plasmodium protein, unknown function	catalytic activity ;	http://pfam.sanger.ac.uk/family/DHQ_synthase
TPR_3	PFF0490w	http://plasmodb.org/plasmo/showRecord.do?name=GeneRecordClasses.GeneRecordClass&source_id=PFF0490w&project_id=PlasmoDB	724-757	conserved Plasmodium protein, unknown function	none	http://pfam.sanger.ac.uk/family/TPR_3
Laminin_G_2	PFI0185w	http://plasmodb.org/plasmo/showRecord.do?name=GeneRecordClasses.GeneRecordClass&source_id=PFI0185w&project_id=PlasmoDB	1405-1521	LCCL domain-containing protein	none	http://pfam.sanger.ac.uk/family/Laminin_G_2
EF-1_beta_acid	PFI0645w	http://plasmodb.org/plasmo/showRecord.do?name=GeneRecordClasses.GeneRecordClass&source_id=PFI0645w&project_id=PlasmoDB	114-145	elongation factor	translational elongation ; eukaryotic translation elongation factor 1 complex	http://pfam.sanger.ac.uk/family/EF-1_beta_acid
MAR_sialic_bdg	MAL7P1.92	http://plasmodb.org/plasmo/showRecord.do?name=GeneRecordClasses.GeneRecordClass&source_id=MAL7P1.92&project_id=PlasmoDB	20-106	intracellular receptor mediated signaling pathway ; intracellular transport	intracellular transport; anchored to external side of plasma membrane ; protein binding;	http://pfam.sanger.ac.uk/family/MAR_sialic_bdg
UBA_e1_C	PF13_0182	http://plasmodb.org/plasmo/showRecord.do?name=GeneRecordClasses.GeneRecordClass&source_id=PF13_0182&project_id=PlasmoDB	1644 -1828	ubiquitin-activating enzyme (UBA1)	regulation of cell cycle process; ATP binding ; catalytic activity	http://pfam.sanger.ac.uk/family/UBA_e1_C
Rad21_Rec8_N	PF14_0380	http://plasmodb.org/plasmo/showRecord.do?name=GeneRecordClasses.GeneRecordClass&source_id=PF14_0380&project_id=PlasmoDB	38 -182	conserved Plasmodium protein, unknown function	none	http://pfam.sanger.ac.uk/family/Rad21_Rec8_N
