# Supplementary material for: Identification of Divergent Protein Domains by Combining HMM-HMM Comparisons and Co-Occurrence Detection
Source: PLoS One. 2014 Jun 5;9(6):e95275. doi: 10.1371/journal.pone.0095275 (PMC4046975; doi:10.1371/journal.pone.0095275)
Supplement: Table S3 — List of the 37 L. major domain predictions that were manually analysed. (XLS) [file pone.0095275.s005.xls]

## Sheet: Feuille1
Domain	Protein	Tritryp Link	Position	Product	GO terms	Pfam Link
HELP	LmjF27.2170	http://tritrypdb.org/tritrypdb/showRecord.do?name=GeneRecordClasses.GeneRecordClass&source_id=LmjF.27.2170&project_id=TriTrypDB	1-45	hypothetical protein, conserved	calcium ion binding	http://pfam.sanger.ac.uk/family?entry=PF03451
CBM_48	LmjF20.1170	http://tritrypdb.org/tritrypdb/showRecord.do?name=GeneRecordClasses.GeneRecordClass&source_id=LmjF.20.1170&project_id=TriTrypDB	45 –160	endo-1,4-beta-xylanase z precursor-like protein	none	http://pfam.sanger.ac.uk/family/CBM_48
DUF1880	LmjF34.1030	http://tritrypdb.org/tritrypdb/showRecord.do?name=GeneRecordClasses.GeneRecordClass&source_id=LmjF.34.1030&project_id=TriTrypDB	1—136	hypothetical protein, conserved	calcium ion binding	http://pfam.sanger.ac.uk/family/DUF1880
Rapsyn_N	LmjF36.1780	http://tritrypdb.org/tritrypdb/showRecord.do?name=GeneRecordClasses.GeneRecordClass&source_id=LmjF.36.1780&project_id=TriTrypDB	552—642	hypothetical protein conserved	none	http://pfam.sanger.ac.uk/family/Rapsyn_N
MarR	LmjF32.0870	http://tritrypdb.org/tritrypdb/showRecord.do?name=GeneRecordClasses.GeneRecordClass&source_id=LmjF.32.0870&project_id=TriTrypDB	3--68	phenylalanyl-tRNA synthetase alpha chain, putative	tRNA aminoacylation for protein translation ; translation ; phenylalanyl-tRNA aminoacylation ; cytoplasm ; tRNA binding ; nucleotide binding ; aminoacyl-tRNA ligase activity ; ATP binding	http://pfam.sanger.ac.uk/family/MarR
DRIM	LmjF35.0670	http://tritrypdb.org/tritrypdb/showRecord.do?name=GeneRecordClasses.GeneRecordClass&source_id=LmjF.35.0670&project_id=TriTrypDB	1605-1765	hypothetical protein conserved	binding	http://pfam.sanger.ac.uk/family/DRIM
G-gamma	LmjF34.1540	http://tritrypdb.org/tritrypdb/showRecord.do?name=GeneRecordClasses.GeneRecordClass&source_id=LmjF.34.1540&project_id=TriTrypDB	380-439	kinesin putative	microtubule motor activity , ATP binding	http://pfam.sanger.ac.uk/family/G-gamma
DALR_2	LmjF12.0250	http://tritrypdb.org/tritrypdb/showRecord.do?name=GeneRecordClasses.GeneRecordClass&source_id=LmjF.12.0250&project_id=TriTrypDB	519-584	cysteinyl-tRNA synthetase, putative	translation ; tRNA aminoacylation for protein translation ; ATP binding ; cytoplasm ; nucleotide binding ; aminoacyl-tRNA ligase activity ; cysteine-tRNA ligase activity	http://pfam.sanger.ac.uk/family/DALR_2
RNA_POL_M_15KD	LmjF19.0420	http://tritrypdb.org/tritrypdb/showRecord.do?name=GeneRecordClasses.GeneRecordClass&source_id=LmjF.19.0420&project_id=TriTrypDB	1 –72	RNA polymerase III C11 subunit, putative	transcription regulator activity ; regulation of transcription ; nucleic acid binding ; zinc ion binding	http://pfam.sanger.ac.uk/family/RNA_POL_M_15KD
FKBP_N	LmjF19.0970	http://tritrypdb.org/tritrypdb/showRecord.do?name=GeneRecordClasses.GeneRecordClass&source_id=LmjF.19.0970&project_id=TriTrypDB	1 –68	peptidyl-prolyl cis-trans isomerase, macrophage infectivity potentiator precursor, putative	protein folding	http://pfam.sanger.ac.uk/family/FKBP_N
PDR_CDR	LmjF21.0880	http://tritrypdb.org/tritrypdb/showRecord.do?name=GeneRecordClasses.GeneRecordClass&source_id=LmjF.21.0880&project_id=TriTrypDB	851-- 953	hypothetical protein, conserved	ATP binding ; ATPase activity	http://pfam.sanger.ac.uk/family/PDR_CDR
PD40	LmjF25.1600	http://tritrypdb.org/tritrypdb/showRecord.do?name=GeneRecordClasses.GeneRecordClass&source_id=LmjF.25.1600&project_id=TriTrypDB	177 –215	hypothetical protein, conserved	none	http://pfam.sanger.ac.uk/family/PD40
DUF1777	LmjF27.2100	http://tritrypdb.org/tritrypdb/showRecord.do?name=GeneRecordClasses.GeneRecordClass&source_id=LmjF.27.2100&project_id=TriTrypDB	336 –439	RNA-binding protein, putative	nucleic acid binding ; zinc ion binding	http://pfam.sanger.ac.uk/family/DUF1777
Ku_C	LmjF29.1050	http://tritrypdb.org/tritrypdb/showRecord.do?name=GeneRecordClasses.GeneRecordClass&source_id=LmjF.29.1050&project_id=TriTrypDB	732- 874	KU70 protein, putative	binding ; ATP-dependent DNA helicase activity ; DNA binding ; double-strand break repair via nonhomologous end joining	http://pfam.sanger.ac.uk/family/Ku_C
Surf_Ag_VNR	LmjF29.1820	http://tritrypdb.org/tritrypdb/showRecord.do?name=GeneRecordClasses.GeneRecordClass&source_id=LmjF.29.1820&project_id=TriTrypDB	23—101	hypothetical protein, conserved	mitochondrial outer membrane ; outer membrane ; cellular protein complex assembly	http://pfam.sanger.ac.uk/family/Surf_Ag_VNR
NUDIX-like	LmjF31.2950	http://tritrypdb.org/tritrypdb/showRecord.do?name=GeneRecordClasses.GeneRecordClass&source_id=LmjF.31.2950&project_id=TriTrypDB	28—138	mutt/nudix family protein-like protein	hydrolase activity ; metal ion binding	http://pfam.sanger.ac.uk/family/NUDIX-like
UME	LmjF32.1460	http://tritrypdb.org/tritrypdb/showRecord.do?name=GeneRecordClasses.GeneRecordClass&source_id=LmjF.32.1460&project_id=TriTrypDB	1497—1653	phosphatidylinositol 3-related kinase, putative	-phosphatidylinositol-3-kinase activity	http://pfam.sanger.ac.uk/family/UME
EF-1_beta_acid	LmjF34.0820	http://tritrypdb.org/tritrypdb/showRecord.do?name=GeneRecordClasses.GeneRecordClass&source_id=LmjF.34.0820&project_id=TriTrypDB	119 --146	elongation factor 1-beta (eEF1B beta 1)	translational elongation ; eukaryotic translation elongation factor 1 complex ; translation elongation factor activity	http://pfam.sanger.ac.uk/family/EF-1_beta_acid
NUC194	LmjF36.2940	http://tritrypdb.org/tritrypdb/showRecord.do?name=GeneRecordClasses.GeneRecordClass&source_id=LmjF.36.2940&project_id=TriTrypDB	1901—2216	hypothetical protein conserved	carbohydrate metabolic process ; catalytic activity ; hydrolase activity, hydrolyzing O-glycosyl compounds ; phosphotransferase activity, alcohol group as acceptor	http://pfam.sanger.ac.uk/family/NUC194
dDENN	LmjF35.2960	http://tritrypdb.org/tritrypdb/showRecord.do?name=GeneRecordClasses.GeneRecordClass&source_id=LmjF.35.2960&project_id=TriTrypDB	338—398	hypothetical protein conserved	none	http://pfam.sanger.ac.uk/family/dDENN
IF3_N	LmjF26.0850	http://tritrypdb.org/tritrypdb/showRecord.do?name=GeneRecordClasses.GeneRecordClass&source_id=LmjF.26.0850&project_id=TriTrypDB	41- 148	hypothetical protein conserved	translation initiation factor activity ; translation initiation	http://pfam.sanger.ac.uk/family/IF3_N
CaMKII_AD	LmjF30.3050	http://tritrypdb.org/tritrypdb/showRecord.do?name=GeneRecordClasses.GeneRecordClass&source_id=LmjF.30.3050&project_id=TriTrypDB	779 –1229	protein kinase-like protein	protein phosphorylation ; protein kinase activity ; protein serine/threonine kinase activity ; protein tyrosine kinase activity ; ATP binding	http://pfam.sanger.ac.uk/family/CaMKII_AD
UVR	LmjF02.0710	http://tritrypdb.org/tritrypdb/showRecord.do?name=GeneRecordClasses.GeneRecordClass&source_id=LmjF.02.0710&project_id=TriTrypDB	418-460	ATP-dependent Clp protease subunit, heat shock protein 78 (HSP78), putative,serine peptidase, putative	ATP binding, nucleotide binding, nucleoside-triphosphatase activity	http://pfam.sanger.ac.uk/family/UVR
DUF2415	LmjF33.1910	http://tritrypdb.org/tritrypdb/showRecord.do?name=GeneRecordClasses.GeneRecordClass&source_id=LmjF.33.1910&project_id=TriTrypDB	267-317	hypothetical protein, conserved	none	http://pfam.sanger.ac.uk/family/DUF2415
RYDR_ITPR	LmjF16.0280	http://tritrypdb.org/tritrypdb/showRecord.do?name=GeneRecordClasses.GeneRecordClass&source_id=LmjF.16.0280&project_id=TriTrypDB	464 728	hypothetical protein, conserved	membrane	http://pfam.sanger.ac.uk/family/RYDR_ITPR
DBR1	LmjF17.0830	http://tritrypdb.org/tritrypdb/showRecord.do?name=GeneRecordClasses.GeneRecordClass&source_id=LmjF.17.0830&project_id=TriTrypDB	322 –569	hypothetical protein, conserved	hydrolase activity	http://pfam.sanger.ac.uk/family/DBR1
Rhomboid	LmjF24.1580	http://tritrypdb.org/tritrypdb/showRecord.do?name=GeneRecordClasses.GeneRecordClass&source_id=LmjF.24.1580&project_id=TriTrypDB	21—223	hypothetical protein, conserved	none	http://pfam.sanger.ac.uk/family/Rhomboid
PARP	LmjF32.3350	http://tritrypdb.org/tritrypdb/showRecord.do?name=GeneRecordClasses.GeneRecordClass&source_id=LmjF.32.3350&project_id=TriTrypDB	135-- 395	hypothetical protein, conserved	intracellular ; zinc ion binding	http://pfam.sanger.ac.uk/family/PARP
Pentaxin	LmjF36.6340	http://tritrypdb.org/tritrypdb/showRecord.do?name=GeneRecordClasses.GeneRecordClass&source_id=LmjF.36.6340&project_id=TriTrypDB	418—616	ubiquitin-protein ligase, putative	ubiquitin-protein ligase activity ; ubiquitin cycle ; protein modification process ; intracellular	http://pfam.sanger.ac.uk/family/Pentaxin
Laminin_G_2	LmjF36.6340		2408—2544			http://pfam.sanger.ac.uk/family/Laminin_G_2
APC8	LmjF12.0610	http://tritrypdb.org/tritrypdb/showRecord.do?name=GeneRecordClasses.GeneRecordClass&source_id=LmjF.12.0610&project_id=TriTrypDB	1—211	hypothetical protein, conserved	none	http://pfam.sanger.ac.uk/family/APC8
PRP1_N	LmjF32.2490	http://tritrypdb.org/tritrypdb/showRecord.do?name=GeneRecordClasses.GeneRecordClass&source_id=LmjF.32.2490&project_id=TriTrypDB	22—236	hypothetical protein, conserved	none	http://pfam.sanger.ac.uk/family/PRP1_N
NOC3p	LmjF36.1880	http://tritrypdb.org/tritrypdb/showRecord.do?name=GeneRecordClasses.GeneRecordClass&source_id=LmjF.36.1880&project_id=TriTrypDB	1 --87	hypothetical protein conserved	binding	http://pfam.sanger.ac.uk/family/NOC3p
DUF1947	LmjF22.0790	http://tritrypdb.org/tritrypdb/showRecord.do?name=GeneRecordClasses.GeneRecordClass&source_id=LmjF.22.0790&project_id=TriTrypDB	10—107	hypothetical protein conserved	translational initiation ; translation initiation factor activity	http://pfam.sanger.ac.uk/family/DUF1947
