# Supplementary material for: Identification of Divergent Protein Domains by Combining HMM-HMM Comparisons and Co-Occurrence Detection
Source: PLoS One. 2014 Jun 5;9(6):e95275. doi: 10.1371/journal.pone.0095275 (PMC4046975; doi:10.1371/journal.pone.0095275)
Supplement: Table S4 — List of all predicted domains in P. falciparum . (XLS) [file pone.0095275.s006.xls]

## Sheet: Feuille1
New domains occurrences predicted in P. falciparum proteins
Protein	Pfam domain
>PF3D7_0103600	Flavi_DEAD
>PF3D7_0105200	FAST_1
>PF3D7_0106700	GTP_EFTU
>PF3D7_0109100	F5_F8_type_C
>PF3D7_0110400	TFIIS_C
>PF3D7_0110600	EF_hand_6
>PF3D7_0112200	ABC_membrane
>PF3D7_0112200	ABC_tran
>PF3D7_0113300	MSP7_C
>PF3D7_0201800	DNAJ_related
>PF3D7_0203000	Myosin_tail_1
>PF3D7_0203300	HHH_2
>PF3D7_0206600	RNA_POL_M_15KD
>PF3D7_0208100.1	YbjQ_1
>PF3D7_0208100.1	C2
>PF3D7_0208100.2	YbjQ_1
>PF3D7_0208100.2	C2
>PF3D7_0210700	SNARE
>PF3D7_0211700	MORN
>PF3D7_0213500	TPR_4
>PF3D7_0213500	Apc5
>PF3D7_0214100	SRA1
>PF3D7_0214100	TFIIIC_delta
>PF3D7_0217900	4HBT
>PF3D7_0302800	RRM_1
>PF3D7_0302800	KH_3
>PF3D7_0302900	HEAT
>PF3D7_0303700	E3_binding
>PF3D7_0303800	UBA
>PF3D7_0305500	DNA_pol_phi
>PF3D7_0307300	CH
>PF3D7_0308600	U-box
>PF3D7_0310200	PHD_2
>PF3D7_0310200	zf-HC5HC2H
>PF3D7_0310500	HA2
>PF3D7_0312200	zinc_ribbon_2
>PF3D7_0313100	TPR_11
>PF3D7_0313500	AAA_21
>PF3D7_0315800	zf-C3HC4_3
>PF3D7_0319000	Hydrolase
>PF3D7_0319000	Cation_ATPase_C
>PF3D7_0319700	ABC2_membrane_3
>PF3D7_0321700	Myosin_tail_1
>PF3D7_0323400	EGF_CA
>PF3D7_0323400	EGF_3
>PF3D7_0323400	Gal_Lectin
>PF3D7_0323400	TIL
>PF3D7_0403700	Suf
>PF3D7_0403700	Mad3_BUB1_I
>PF3D7_0405100	Gelsolin
>PF3D7_0405100	zf-Sec23_Sec24
>PF3D7_0407900	Vps4_C
>PF3D7_0409300	Methyltransf_18
>PF3D7_0409300	Spermine_synth
>PF3D7_0409600	Telo_bind
>PF3D7_0410400	ECR1_N
>PF3D7_0411300	TBP
>PF3D7_0411900	DNA_pol_B_exo1
>PF3D7_0411900	zf-DNA_Pol
>PF3D7_0411900	DNA_pol_alpha_N
>PF3D7_0414200.1	EF_hand_5
>PF3D7_0414200.2	EF_hand_5
>PF3D7_0415300	SH2
>PF3D7_0416400	Acetyltransf_10
>PF3D7_0418600	RCC1_2
>PF3D7_0501700	Apc3
>PF3D7_0501700	TPR_9
>PF3D7_0501800	Med16
>PF3D7_0502000	Clathrin
>PF3D7_0503100	GHMP_kinases_N
>PF3D7_0503100	GHMP_kinases_C
>PF3D7_0503600	IQ
>PF3D7_0503600	Myosin_N
>PF3D7_0504000	Hydrolase
>PF3D7_0504000	Hydrolase_like2
>PF3D7_0504000	Cation_ATPase_N
>PF3D7_0504000	Cation_ATPase_C
>PF3D7_0504000	HAD
>PF3D7_0504000	P5-ATPase
>PF3D7_0504100	zf-C2H2
>PF3D7_0505500	MutS_II
>PF3D7_0508100	SET
>PF3D7_0508100	Ank_3
>PF3D7_0508100	zf-MYND
>PF3D7_0508100	ArfGap
>PF3D7_0508700	KH_1
>PF3D7_0509800	PI3Ka
>PF3D7_0509800	Uso1_p115_C
>PF3D7_0510200	eIF2A
>PF3D7_0510800	Nup160
>PF3D7_0510800	LisH
>PF3D7_0511500	SDA1
>PF3D7_0511500	Upf2
>PF3D7_0514300	tRNA_anti
>PF3D7_0514600	Sugar-bind
>PF3D7_0515000	zf-CCCH
>PF3D7_0516000	FAST_1
>PF3D7_0516100	Cation_ATPase_C
>PF3D7_0516100	Hydrolase
>PF3D7_0516100	Cation_ATPase_N
>PF3D7_0516600	GTP_EFTU_D2
>PF3D7_0516600	S1
>PF3D7_0516700	DUSP
>PF3D7_0517800	p25-alpha
>PF3D7_0518100	FAST_1
>PF3D7_0518500	AIG1
>PF3D7_0518600	CLTH
>PF3D7_0518600	LisH
>PF3D7_0518700	CPL
>PF3D7_0521300	zf-UBP
>PF3D7_0522900	zf-CCCH
>PF3D7_0523000	CFTR_R
>PF3D7_0523400	ATG_C
>PF3D7_0524900	Flavodoxin_1
>PF3D7_0525000	zf-CCCH
>PF3D7_0525000	zf-C3H1
>PF3D7_0526300	Lgl_C
>PF3D7_0526300	Apc4_WD40
>PF3D7_0526500	TPR_16
>PF3D7_0527500	TPR_1
>PF3D7_0527900	HA2
>PF3D7_0528200	eIF3_N
>PF3D7_0529000	UnbV_ASPIC
>PF3D7_0529500	DUF1947
>PF3D7_0529900	Copine
>PF3D7_0530200	EamA
>PF3D7_0530900	TPR_10
>PF3D7_0603800	C2
>PF3D7_0604600	Helicase_C
>PF3D7_0604700	Glyoxalase
>PF3D7_0605100	ROKNT
>PF3D7_0605400	EF_hand_3
>PF3D7_0605600	Dpy-30
>PF3D7_0606700	Apc4_WD40
>PF3D7_0608000	TFIIIC_delta
>PF3D7_0609900	Apc3
>PF3D7_0610200	RRM_1
>PF3D7_0610800	Transketolase_C
>PF3D7_0610900	KOW
>PF3D7_0612200	LRR_8
>PF3D7_0614800	EndIII_4Fe-2S
>PF3D7_0617100	DNA_pol_phi
>PF3D7_0617100	Coatamer_beta_C
>PF3D7_0619400	Vps4_C
>PF3D7_0619500	TPP_enzyme_M
>PF3D7_0619900	CactinC_cactus
>PF3D7_0620400	EGF_MSP1_1
>PF3D7_0621700	FAST_1
>PF3D7_0621800	UBA
>PF3D7_0622200	TRAM
>PF3D7_0622300	DUF202
>PF3D7_0623100	PWI
>PF3D7_0623300	EGF
>PF3D7_0623300	hEGF
>PF3D7_0623600	zf-CCHC
>PF3D7_0623600	zf-CCHC_3
>PF3D7_0623700	ResIII
>PF3D7_0624600	C1_2
>PF3D7_0626400	CRAL_TRIO_N
>PF3D7_0627100	Ank_4
>PF3D7_0627100	F-box-like
>PF3D7_0627200	EF_hand_4
>PF3D7_0627700	Arm
>PF3D7_0627700	RIX1
>PF3D7_0629100	QRPTase_N
>PF3D7_0629200	DnaJ_CXXCXGXG
>PF3D7_0629700	Bromodomain
>PF3D7_0629700	SET
>PF3D7_0629700	PHD
>PF3D7_0629700	zf-HC5HC2H
>PF3D7_0629700	C1_3
>PF3D7_0629700	FYRC
>PF3D7_0629900	CRAL_TRIO_N
>PF3D7_0630300	DUF1744
>PF3D7_0630300	zf-DNA_Pol
>PF3D7_0630300	DNA_pol_B_2
>PF3D7_0630500	eIF2A
>PF3D7_0630500	YWTD
>PF3D7_0704400	CPSF_A
>PF3D7_0704600	DNA_pol_phi
>PF3D7_0705400	CxxC_CxxC_SSSS
>PF3D7_0705500	Exo_endo_phos
>PF3D7_0705600	DEAD
>PF3D7_0706000	Cse1
>PF3D7_0706000	CAS_CSE1
>PF3D7_0706700	MutS_II
>PF3D7_0706700	MutS_IV
>PF3D7_0707700	TPR_7
>PF3D7_0708000	ubiquitin
>PF3D7_0708000	LRR_4
>PF3D7_0711000	Vps4_C
>PF3D7_0713600	Ribosomal_S5_C
>PF3D7_0713600	Ribosomal_S5
>PF3D7_0714400	EF_hand_5
>PF3D7_0714400	EF_hand_4
>PF3D7_0716000	RRM_5
>PF3D7_0717100	CRAL_TRIO_2
>PF3D7_0718000	MT
>PF3D7_0718000	DHC_N2
>PF3D7_0718000	AAA_9
>PF3D7_0718000	AAA_7
>PF3D7_0718000	AAA_8
>PF3D7_0718000	AAA_5
>PF3D7_0718100	Pkinase_Tyr
>PF3D7_0718100	Pkinase
>PF3D7_0718300	EGF_CA
>PF3D7_0722600	eIF2A
>PF3D7_0722600	Nup160
>PF3D7_0723900	RRM_5
>PF3D7_0723900	SPOC
>PF3D7_0724000	Pkinase
>PF3D7_0724000	RabGAP-TBC
>PF3D7_0724000	Rhodanese
>PF3D7_0724800	Kelch_4
>PF3D7_0726500	MATH
>PF3D7_0726500	USP7
>PF3D7_0726500	ubiquitin
>PF3D7_0727800	Cation_ATPase_N
>PF3D7_0727800	Cation_ATPase_C
>PF3D7_0728600	CLTH
>PF3D7_0728900	RRM_5
>PF3D7_0729900	AAA_7
>PF3D7_0729900	DUF4151
>PF3D7_0801500	NUC153
>PF3D7_0801500	DUF2415
>PF3D7_0802000	ELFV_dehydrog_N
>PF3D7_0802300	Apc4_WD40
>PF3D7_0802600	HNOBA
>PF3D7_0806500	DNAJ_related
>PF3D7_0807700	PDZ_2
>PF3D7_0807800	UIM
>PF3D7_0809900	JmjN
>PF3D7_0814300	zf-C4_ClpX
>PF3D7_0815100	FAST_1
>PF3D7_0815200	Xpo1
>PF3D7_0815200	CAS_CSE1
>PF3D7_0816000	Apc4_WD40
>PF3D7_0816400	efhand_like
>PF3D7_0818100	zf-CCCH
>PF3D7_0819800	TPR_11
>PF3D7_0819800	TPR_17
>PF3D7_0820000	HSA
>PF3D7_0820700	Transketolase_C
>PF3D7_0821100	Pkinase_C
>PF3D7_0821600	Clp1
>PF3D7_0822500	LRR_4
>PF3D7_0825200	IF3_N
>PF3D7_0826100	DUF908
>PF3D7_0826100	DUF913
>PF3D7_0826100	DUF4414
>PF3D7_0827000	DBP10CT
>PF3D7_0827100	IF-2
>PF3D7_0827100	GTP_EFTU_D2
>PF3D7_0827100	IF2_N
>PF3D7_0827600	S1
>PF3D7_0827800	Pre-SET
>PF3D7_0827800	YDG_SRA
>PF3D7_0828200	tRNA-synt_1_2
>PF3D7_0903300	Pkinase
>PF3D7_0903300	Pkinase_Tyr
>PF3D7_0903400	Helicase_C
>PF3D7_0903800	DUF1080
>PF3D7_0903800	PA14
>PF3D7_0903800	Ricin_B_lectin
>PF3D7_0904300	Laminin_G_3
>PF3D7_0904800	Telo_bind
>PF3D7_0904900	HAD
>PF3D7_0905300	MT
>PF3D7_0905300	DHC_N2
>PF3D7_0905300	DHC_N1
>PF3D7_0905300	AAA_5
>PF3D7_0905600	eIF2A
>PF3D7_0905600	CPSF_A
>PF3D7_0905900	Apc4_WD40
>PF3D7_0906000	OB_RNB
>PF3D7_0906600	zf-CCCH
>PF3D7_0906600	zf-C3H1
>PF3D7_0906900	ubiquitin
>PF3D7_0907600	PUA
>PF3D7_0907600	DUF1947
>PF3D7_0907600	SWIB
>PF3D7_0909900	rRNA_proc-arch
>PF3D7_0909900	DUF3516
>PF3D7_0910400	Pyr_redox_2
>PF3D7_0910500	IMS_C
>PF3D7_0911300	VSP
>PF3D7_0911300	Kringle
>PF3D7_0911300	MAR_sialic_bdg
>PF3D7_0911300	Furin-like
>PF3D7_0911700	GTP_EFTU_D2
>PF3D7_0911700	EFG_IV
>PF3D7_0912100	SHQ1
>PF3D7_0913200	GST_C
>PF3D7_0913400	EFP_N
>PF3D7_0914000	S4
>PF3D7_0919800	GRAM
>PF3D7_0919900	RCC1_2
>PF3D7_0920900	Lsm_interact
>PF3D7_0921300	FAST_1
>PF3D7_0921600	TPR_9
>PF3D7_0921600	TPR_1
>PF3D7_0921600	ChAPs
>PF3D7_0921600	Apc3
>PF3D7_0922000	Apc4_WD40
>PF3D7_0922000	TFIIIC_delta
>PF3D7_0922400	Anth_synt_I_N
>PF3D7_0923000	RNA_pol_L
>PF3D7_0923200	FAD_binding_6
>PF3D7_0924700	zf-C2H2_jaz
>PF3D7_0925300	HGTP_anticodon
>PF3D7_0925800	MIF4G
>PF3D7_0926000	SAM_2
>PF3D7_0926700	CN_hydrolase
>PF3D7_0930500	C1_1
>PF3D7_0930800	RCC1_2
>PF3D7_0931000	GTP_EFTU_D3
>PF3D7_0931100	SDA1
>PF3D7_0931400	UBA
>PF3D7_0931900	Dpy-30
>PF3D7_0932100	CBS
>PF3D7_0932100	cNMP_binding
>PF3D7_0934000	HGTP_anticodon
>PF3D7_0934700	Thioredoxin_7
>PF3D7_1002300	EGF_CA
>PF3D7_1004200	eIF2A
>PF3D7_1004200	Apc4_WD40
>PF3D7_1004300	zf-RING_3
>PF3D7_1005000	Anticodon_1
>PF3D7_1006400	FAST_1
>PF3D7_1007300	BRAP2
>PF3D7_1008200	XPG_N
>PF3D7_1008600	zf-C3H1
>PF3D7_1009400	zf-H2C2_2
>PF3D7_1009400	zf-C2H2
>PF3D7_1012700	BRCT
>PF3D7_1012900	PQQ_2
>PF3D7_1013000	Sina
>PF3D7_1013500	efhand_like
>PF3D7_1013500	C2
>PF3D7_1014300	CLTH
>PF3D7_1014800	AKAP28
>PF3D7_1015200.1	DALR_2
>PF3D7_1015200.2	DALR_2
>PF3D7_1015300	zf-MYND
>PF3D7_1015500	NTP_transf_2
>PF3D7_1015500	PAP_assoc
>PF3D7_1017000	DNA_pol_B_3
>PF3D7_1017300.2	PDZ_1
>PF3D7_1018200	EF_hand_5
>PF3D7_1019300	zf-CCCH
>PF3D7_1020300	Apc4_WD40
>PF3D7_1020300	Nup160
>PF3D7_1020800	E3_binding
>PF3D7_1021900	DUF3354
>PF3D7_1023100	DHC_N2
>PF3D7_1023100	DHC_N1
>PF3D7_1023900	Myb_DNA-binding
>PF3D7_1026400	TFIIIC_delta
>PF3D7_1026900	BPL_C
>PF3D7_1028500	CSTF2_hinge
>PF3D7_1028500	CSTF_C
>PF3D7_1029200	WD40
>PF3D7_1029800	FAST_1
>PF3D7_1030800	EF_hand_5
>PF3D7_1032000	PRC
>PF3D7_1033500	DUF1900
>PF3D7_1034900	Anticodon_1
>PF3D7_1034900	GST_C
>PF3D7_1034900	tRNA_bind
>PF3D7_1037000	DNA_pol_B_exo1
>PF3D7_1037000	zf-C4pol
>PF3D7_1037800	eIF2A
>PF3D7_1102200	HSCB_C
>PF3D7_1104000	tRNA-synt_2d
>PF3D7_1104100	Syntaxin
>PF3D7_1104200	HAND
>PF3D7_1105400	S4
>PF3D7_1107300	PAM2
>PF3D7_1108700	Thioredoxin_6
>PF3D7_1110200	TPR_15
>PF3D7_1110200	TPR_14
>PF3D7_1110200	TPR_2
>PF3D7_1110400	DUF1777
>PF3D7_1111100	ArsA_ATPase
>PF3D7_1111200	WW
>PF3D7_1113400	XPC-binding
>PF3D7_1113500	GTP-bdg_N
>PF3D7_1113500	Vmethyltransf_C
>PF3D7_1114400	FAST_1
>PF3D7_1116700	CathepsinC_exc
>PF3D7_1117200	TPR_11
>PF3D7_1117500	S4
>PF3D7_1117800	MutL_C
>PF3D7_1118200	HATPase_c_3
>PF3D7_1118300	M16C_assoc
>PF3D7_1120500	PolyA_pol_RNAbd
>PF3D7_1121800	Peptidase_M16_C
>PF3D7_1122600	Motile_Sperm
>PF3D7_1122900	DHC_N2
>PF3D7_1123000	Myb_DNA-binding
>PF3D7_1123000	zf-CCCH
>PF3D7_1123100	PH
>PF3D7_1123100	EF_hand_5
>PF3D7_1123100	PAN_2
>PF3D7_1123400	GTP_EFTU_D2
>PF3D7_1124100	WD40
>PF3D7_1124100	Pkinase
>PF3D7_1124200	UBA
>PF3D7_1126000	TGS
>PF3D7_1127000	Myotub-related
>PF3D7_1127500	ERGIC_N
>PF3D7_1127600	CRAL_TRIO_N
>PF3D7_1128500	MipZ
>PF3D7_1129500	EndIII_4Fe-2S
>PF3D7_1130000	PGM_PMM_II
>PF3D7_1130000	PGM_PMM_III
>PF3D7_1132000	ubiquitin
>PF3D7_1132000	XPC-binding
>PF3D7_1133700	DUF1768
>PF3D7_1133700	RRM_6
>PF3D7_1134600	zf-C3H1
>PF3D7_1134600	zf-RanBP
>PF3D7_1134800	Adap_comp_sub
>PF3D7_1134800	Clat_adaptor_s
>PF3D7_1135900	ubiquitin
>PF3D7_1136800	DUF1977
>PF3D7_1138400	Hydrolase_like2
>PF3D7_1138400	Cation_ATPase_C
>PF3D7_1138400	HNOBA
>PF3D7_1138400	Cation_ATPase_N
>PF3D7_1138400	DUF1053
>PF3D7_1138800	TFIID_90kDa
>PF3D7_1138800	eIF2A
>PF3D7_1142100	DnaJ
>PF3D7_1142100	TPR_11
>PF3D7_1143300	RNA_pol_L
>PF3D7_1145800	HTH_9
>PF3D7_1146000	TFIIIC_delta
>PF3D7_1146500	LRR_8
>PF3D7_1146500	LRR_4
>PF3D7_1146500	LRRNT
>PF3D7_1150400	Merozoite_SPAM
>PF3D7_1204300	EFP_N
>PF3D7_1205500	FHA
>PF3D7_1206700	W2
>PF3D7_1208200	VSP
>PF3D7_1208200	TNFR_c6
>PF3D7_1209300	zf-H2C2_5
>PF3D7_1209300	zf-C2HC_2
>PF3D7_1210200	zf-CCCH
>PF3D7_1210200	zf-C3H1
>PF3D7_1211300	CxxC_CxxC_SSSS
>PF3D7_1211900	HAD
>PF3D7_1212400	TPR_11
>PF3D7_1213900	NTP_transferase
>PF3D7_1216000	Seryl_tRNA_N
>PF3D7_1216900	Myb_DNA-binding
>PF3D7_1216900	Myb_DNA-bind_6
>PF3D7_1217200	Smg4_UPF3
>PF3D7_1218300	Clat_adaptor_s
>PF3D7_1218400	EamA
>PF3D7_1218900	LisH
>PF3D7_1219000	PTEN_C2
>PF3D7_1219100	Clathrin_H_link
>PF3D7_1219300	Merozoite_SPAM
>PF3D7_1219600	Cation_ATPase_C
>PF3D7_1220100	DUF1900
>PF3D7_1220300	RCC1
>PF3D7_1220300	Myosin_head
>PF3D7_1220900	Chromo_shadow
>PF3D7_1221000	SET
>PF3D7_1221600	Apc4_WD40
>PF3D7_1223400	Cation_ATPase_C
>PF3D7_1225200	SWIRM
>PF3D7_1226500	FAST_1
>PF3D7_1226800	UBX
>PF3D7_1226800	UIM
>PF3D7_1227200	BK_channel_a
>PF3D7_1227400	NTP_transf_2
>PF3D7_1227800	Acetyltransf_1
>PF3D7_1227900	S4
>PF3D7_1228100	LRR_8
>PF3D7_1228500	PseudoU_synth_2
>PF3D7_1228800	eIF2A
>PF3D7_1228800	TFIIIC_delta
>PF3D7_1230000	Rhodanese
>PF3D7_1230200	VTC
>PF3D7_1230500	Nup160
>PF3D7_1232900	PAP_assoc
>PF3D7_1233900	Transglut_N
>PF3D7_1234100	DUF3591
>PF3D7_1235300	RRM_1
>PF3D7_1235400	GTP_EFTU_D2
>PF3D7_1235900	Suf
>PF3D7_1235900	TPR_11
>PF3D7_1235900	TPR_2
>PF3D7_1235900	PPR_3
>PF3D7_1237600	Apc4_WD40
>PF3D7_1238200	Cofilin_ADF
>PF3D7_1238300	MIF4G
>PF3D7_1241100	Apc4_WD40
>PF3D7_1241100	DUF2415
>PF3D7_1242000	Thioredoxin
>PF3D7_1243000	Syntaxin
>PF3D7_1243800	eIF2A
>PF3D7_1243900	C2
>PF3D7_1244100	TPR_1
>PF3D7_1246300	Alpha_adaptin_C
>PF3D7_1246400	EF_hand_4
>PF3D7_1246900	Pkinase_C
>PF3D7_1248200	zf-CCCH
>PF3D7_1249600	LRR_1
>PF3D7_1249600	LRR_7
>PF3D7_1250800	zf-PARP
>PF3D7_1250800	SAP
>PF3D7_1251200	Apc4_WD40
>PF3D7_1302700	OB_NTP_bind
>PF3D7_1303200.2	Longin
>PF3D7_1303700	TPR_11
>PF3D7_1303800	FAT
>PF3D7_1303800	FATC
>PF3D7_1304400	UBX
>PF3D7_1304600	Rubis-subs-bind
>PF3D7_1305300	Vac14_Fab1_bd
>PF3D7_1305300	ParcG
>PF3D7_1305500	DSPc
>PF3D7_1306500	MORN
>PF3D7_1307600	RNA_pol_L
>PF3D7_1307900	zf-C3HC4
>PF3D7_1308800	Phage_integr_N2
>PF3D7_1308800	zf-ribbon_3
>PF3D7_1309700	Clathrin
>PF3D7_1310800	FAT
>PF3D7_1311200	CLTH
>PF3D7_1311200	LisH
>PF3D7_1312400	GTP_EFTU_D2
>PF3D7_1313300	FKBP_N
>PF3D7_1313600	CLU
>PF3D7_1313600	eIF3_p135
>PF3D7_1313600	Apc3
>PF3D7_1313900	SAM_1
>PF3D7_1314200	Telomerase_RBD
>PF3D7_1314200	RVT_1
>PF3D7_1315400	WD40
>PF3D7_1320500	V-SNARE_C
>PF3D7_1322100	Pre-SET
>PF3D7_1322100	zf-RING_2
>PF3D7_1322100	PHD
>PF3D7_1322200	CLASP_N
>PF3D7_1322200	MIR
>PF3D7_1322500	DUF249
>PF3D7_1324000	GATase_7
>PF3D7_1324500	ResIII
>PF3D7_1324700	Longin
>PF3D7_1325500	PUA
>PF3D7_1326300	Transformer
>PF3D7_1327800	Pribosyltran
>PF3D7_1328100	Pr_beta_C
>PF3D7_1329100	eIF2A
>PF3D7_1329100	Miro
>PF3D7_1329100	Myosin_N
>PF3D7_1329300	Apc4_WD40
>PF3D7_1329300	Hira
>PF3D7_1330500	LisH
>PF3D7_1333200	UBA_e1_C
>PF3D7_1333600	Hira
>PF3D7_1334200	TPR_1
>PF3D7_1336400	LisH
>PF3D7_1342300	TPR_1
>PF3D7_1342300	TPR_8
>PF3D7_1342600	IQ
>PF3D7_1343900	PD40
>PF3D7_1345000	Linker_histone
>PF3D7_1347000	Apc4_WD40
>PF3D7_1347800	LRR_8
>PF3D7_1348300	EFG_IV
>PF3D7_1348700	Cytochrom_D1
>PF3D7_1348700	DPPIV_N
>PF3D7_1348800	Cation_ATPase_C
>PF3D7_1348800	Hydrolase_like2
>PF3D7_1349200	GST_C
>PF3D7_1351000	Oxysterol_BP
>PF3D7_1351200	BetaGal_dom4_5
>PF3D7_1352200	UTP15_C
>PF3D7_1352600	EF_hand_5
>PF3D7_1352600	EF_hand_3
>PF3D7_1353400	RRM_1
>PF3D7_1355100	CxxC_CxxC_SSSS
>PF3D7_1355300	TPR_12
>PF3D7_1355500	TPR_4
>PF3D7_1355700	BRCT
>PF3D7_1356400	EF_hand_5
>PF3D7_1356400	efhand
>PF3D7_1357700	eIF2A
>PF3D7_1358600	zf-CCCH
>PF3D7_1358600	zf-C3H1
>PF3D7_1359300	PIN_4
>PF3D7_1359300	OB_RNB
>PF3D7_1359300	S1
>PF3D7_1359600	KH_1
>PF3D7_1359600	KH_3
>PF3D7_1360500	Hydrolase
>PF3D7_1360500	Hydrolase_like2
>PF3D7_1360500	HNOBA
>PF3D7_1360500	Cation_ATPase_C
>PF3D7_1360700	SAP
>PF3D7_1360700	PINIT
>PF3D7_1360700	PHD
>PF3D7_1361700	COX2_TM
>PF3D7_1361800	KAP
>PF3D7_1361800	Adaptin_N
>PF3D7_1363400	Lgl_C
>PF3D7_1367700	DHHA1
>PF3D7_1368800	ERCC4
>PF3D7_1368800	HHH_2
>PF3D7_1369500	DNA_pol_phi
>PF3D7_1369500	Upf2
>PF3D7_1401900	LRR_4
>PF3D7_1402400	WW
>PF3D7_1402700	CTD_bind
>PF3D7_1403100	DNA_pol_phi
>PF3D7_1403200	EGF_CA
>PF3D7_1403300	Apc3
>PF3D7_1403700	TRAM1
>PF3D7_1404500	Suf
>PF3D7_1404500	TPR_9
>PF3D7_1404500	TPR_6
>PF3D7_1404600.1	Ion_trans
>PF3D7_1404600.3	Ion_trans
>PF3D7_1405400	GIY-YIG
>PF3D7_1406400	TPR_12
>PF3D7_1406500	eIF2A
>PF3D7_1406500	WD40
>PF3D7_1406500	Lgl_C
>PF3D7_1408400	DEAD
>PF3D7_1409000	Lactonase
>PF3D7_1411400	Toprim_4
>PF3D7_1411400	Toprim_N
>PF3D7_1411500	MIF4G
>PF3D7_1411500	DNA_pol_phi
>PF3D7_1411500	MA3
>PF3D7_1411500	Upf2
>PF3D7_1412400	PIP5K
>PF3D7_1412400	Cpn60_TCP1
>PF3D7_1412700	Vps4_C
>PF3D7_1414100	U-box
>PF3D7_1414100	zf-CCHC_2
>PF3D7_1416800	tRNA_anti
>PF3D7_1418900	DUF4217
>PF3D7_1419900	zf-CCCH
>PF3D7_1419900	zf-C3H1
>PF3D7_1422500	TRC8_N
>PF3D7_1423300	CAP_GLY
>PF3D7_1423300	EF_hand_4
>PF3D7_1423300	PPP5
>PF3D7_1423300	IQ
>PF3D7_1423300	Caleosin
>PF3D7_1423800	Clathrin
>PF3D7_1425600	zf-CCCH
>PF3D7_1426300	CPSF_A
>PF3D7_1427000	FKBP_C
>PF3D7_1427500	MutS_II
>PF3D7_1428400	TPR_11
>PF3D7_1428400	DUF1900
>PF3D7_1428500	Pkinase_Tyr
>PF3D7_1428500	RWD
>PF3D7_1429900	UvrB
>PF3D7_1429900	HRDC
>PF3D7_1430300	RimK
>PF3D7_1432000	Syntaxin
>PF3D7_1433300	Apc4_WD40
>PF3D7_1433300	Nup160
>PF3D7_1433400	PHD_2
>PF3D7_1433500	DNA_gyraseB_C
>PF3D7_1434500	Dynein_heavy
>PF3D7_1434500	AAA_19
>PF3D7_1435800	KH_2
>PF3D7_1436100	BK_channel_a
>PF3D7_1437700	Ligase_CoA
>PF3D7_1440700	Clat_adaptor_s
>PF3D7_1442500	LRR_8
>PF3D7_1442500	TPR_16
>PF3D7_1442900	Sec7_N
>PF3D7_1443500	RNA_bind
>PF3D7_1443500	R3H
>PF3D7_1443500	RNase_T
>PF3D7_1443800	zf-C3HC4_2
>PF3D7_1444100	Motile_Sperm
>PF3D7_1444500	tRNA-synt_His
>PF3D7_1445200	CarD_CdnL_TRCF
>PF3D7_1445900	Potyvirid-P3
>PF3D7_1446200	Peptidase_M17_N
>PF3D7_1448000	Utp12
>PF3D7_1449700	HRDC
>PF3D7_1450400	zf-RanBP
>PF3D7_1450600	PUA
>PF3D7_1451600	F5_F8_type_C
>PF3D7_1454300	UBA_2
>PF3D7_1455600	C2
>PF3D7_1455600	FerI
>PF3D7_1455600	FerB
>PF3D7_1455800	DUF1080
>PF3D7_1456500	STAG
>PF3D7_1460000	BPL_C
>PF3D7_1461400	MORN_2
>PF3D7_1461900	Val_tRNA-synt_C
>PF3D7_1464200	zf-C3H1
>PF3D7_1465300	Lactamase_B_4
>PF3D7_1465800	MT
>PF3D7_1465800	DHC_N2
>PF3D7_1465800	DHC_N1
>PF3D7_1465800	AAA_9
>PF3D7_1465800	AAA_8
>PF3D7_1465800	SDA1
>PF3D7_1467200	eIF2A
>PF3D7_1467900	TLD
>PF3D7_1468300	LRR_7
>PF3D7_1468400	zf-CCCH
>PF3D7_1468600	E1-E2_ATPase
>PF3D7_1468600	Cation_ATPase_N
>PF3D7_1468800	RRM_5
>PF3D7_1468800	PRP38_assoc
>PF3D7_1468900	DUF3546
>PF3D7_1475400	VSP
>PF3D7_1475400	Tme5_EGF_like
>PF3D7_1475500	DUF1080
>PF3D7_1475500	Ricin_B_lectin
>PF3D7_0203700	Mak16
>PF3D7_0208700.2	S1
>PF3D7_0209200	PNPase
>PF3D7_0212000	EmrE
>PF3D7_0214100	Sec16
>PF3D7_0215000	DUF4009
>PF3D7_0215300	DUF4009
>PF3D7_0301000	DUF4009
>PF3D7_0309500	GATase_2
>PF3D7_0310000	Ribosomal_L9_C
>PF3D7_0311300	ubiquitin
>PF3D7_0314400	PPP5
>PF3D7_0317700	MMS1_N
>PF3D7_0401900	DUF4009
>PF3D7_0405400	JAB
>PF3D7_0409800	zf-C2H2_jaz
>PF3D7_0505100	TRAPPC9-Trs120
>PF3D7_0517700	WD40
>PF3D7_0519600	Rsm1
>PF3D7_0524000	IBN_N
>PF3D7_0524800	zf-TRAF
>PF3D7_0525100	DUF4009
>PF3D7_0528800	GTP_EFTU
>PF3D7_0529000	FG-GAP
>PF3D7_0529000	TcdB_toxin_midN
>PF3D7_0530900	TPR_12
>PF3D7_0610100	zf-CCHC
>PF3D7_0612200	LRR_1
>PF3D7_0612600	DUF2392
>PF3D7_0619500	DUF4009
>PF3D7_0621500	PHP
>PF3D7_0622300	SPX
>PF3D7_0627500	DJ-1_PfpI_N
>PF3D7_0629600	RRM_1
>PF3D7_0630300	DNA_pol_B
>PF3D7_0709000	TPT
>PF3D7_0723500	Acetyltransf_11
>PF3D7_0723500	Bactofilin
>PF3D7_0727000	Sec6
>PF3D7_0731600	DUF4009
>PF3D7_0801800	Cupin_2
>PF3D7_0801900	zf-HC5HC2H
>PF3D7_0802800	PPP5
>PF3D7_0810200	APH
>PF3D7_0813800	Epimerase_Csub
>PF3D7_0817000	UBA_e1_thiolCys
>PF3D7_0817000	UBA_e1_C
>PF3D7_0818700	HDA2-3
>PF3D7_0819000	Lactamase_B_2
>PF3D7_0819000	CPSF100_C
>PF3D7_0819000	RMMBL
>PF3D7_0824300	FeoB_N
>PF3D7_0825500	ZZ
>PF3D7_0907700	PA28_alpha
>PF3D7_0918000	Metallophos_C
>PF3D7_0925400	PPP5
>PF3D7_0926300	Pkinase
>PF3D7_0926400	Sugar_tr
>PF3D7_0927700	PPP5
>PF3D7_0932800	Cse1
>PF3D7_1003700	XPG_N
>PF3D7_1008500	DUF3735
>PF3D7_1010100	PI31_Prot_C
>PF3D7_1014000	Epimerase_Csub
>PF3D7_1018000	DKCLD
>PF3D7_1019000	WD40
>PF3D7_1021900	Ank_3
>PF3D7_1027600	DUF2399
>PF3D7_1032400	Glyco_trans_4_3
>PF3D7_1107700	BRCT
>PF3D7_1119900	Sec16
>PF3D7_1122900	Filamin
>PF3D7_1123800	SbcCD_C
>PF3D7_1123800	SMC_hinge
>PF3D7_1125700	Kelch_6
>PF3D7_1125800	Kelch_1
>PF3D7_1126100	MoeZ_MoeB
>PF3D7_1126600	Abhydrolase_1
>PF3D7_1131600	Kelch_4
>PF3D7_1132100	RRM_1
>PF3D7_1134700	RNA_pol_Rpb2_5
>PF3D7_1134700	RNA_pol_Rpb2_4
>PF3D7_1137300	PQ-loop
>PF3D7_1144500	MoeZ_MoeB
>PF3D7_1144800	Acetyltransf_11
>PF3D7_1145600	GAF_3
>PF3D7_1147800.2	AMA-1
>PF3D7_1200700	DUF4009
>PF3D7_1205600	TPR_11
>PF3D7_1213400	Kelch_6
>PF3D7_1217100.1	DUF2399
>PF3D7_1217100.2	DUF2399
>PF3D7_1217900	PUB
>PF3D7_1218500	Dynamin_M
>PF3D7_1225700	HEAT
>PF3D7_1225800	MoeZ_MoeB
>PF3D7_1227200	Ion_trans
>PF3D7_1233300	PPR_3
>PF3D7_1234200	Viral_helicase1
>PF3D7_1236000	V-SNARE_C
>PF3D7_1238800	DUF4009
>PF3D7_1238900	cEGF
>PF3D7_1249800	Thoc2
>PF3D7_1250200	RSN1_TM
>PF3D7_1253400	DUF4009
>PF3D7_1305000	eIF2A
>PF3D7_1309700	Vps39_2
>PF3D7_1313900	Ank
>PF3D7_1315900	IBN_N
>PF3D7_1324800	Mur_ligase_C
>PF3D7_1330800	RRM_1
>PF3D7_1333200	MoeZ_MoeB
>PF3D7_1333900	AAA_11
>PF3D7_1338200	KOW
>PF3D7_1357900	DUF2520
>PF3D7_1372400	DUF4009
>PF3D7_1406400	PPR_2
>PF3D7_1408700	DUF3638
>PF3D7_1408700	DUF946
>PF3D7_1409300	Rad60-SLD
>PF3D7_1414400	PPP5
>PF3D7_1414500	Beta-lactamase
>PF3D7_1420100	OST-HTH
>PF3D7_1423000	FeoB_N
>PF3D7_1423800	CNH
>PF3D7_1425900	DUF384
>PF3D7_1427800	RNase_PH_C
>PF3D7_1431200	OST-HTH
>PF3D7_1431300	FeoB_N
>PF3D7_1431700	KOW
>PF3D7_1432600	Transglut_core
>PF3D7_1436500	FeoB_N
>PF3D7_1440100	Rad21_Rec8
>PF3D7_1441000	ATP_bind_3
>PF3D7_1442300	GST_C
>PF3D7_1448500	Auxin_resp
>PF3D7_1452100	LRR_1
>PF3D7_1460700	KOW
>PF3D7_1465800	AAA_7
>PF3D7_1466300	IBN_N
>PF3D7_1467500	zf-C2H2_jaz
>PF3D7_1467500	KOW
>PF3D7_1468100	Kelch_6
>PF3D7_1468100	Kelch_2
>PF3D7_1471200	STAS
>PF3D7_1472700	RNA_pol_L
>PF3D7_1477900	DUF4009
>PF3D7_1479000	DUF4009
>PFC10_API0016	RNA_pol_Rpb1_3
>PFC10_API0017	RNA_pol_Rpb1_4
>PF3D7_0103300	U-box
>PF3D7_0103300	DWNN
>PF3D7_0106200	EF_hand_5
>PF3D7_0106200	EF_hand_4
>PF3D7_0109100	fn2
>PF3D7_0213800	cEGF
>PF3D7_0213800	TIG
>PF3D7_0217900	Hydrolase_3
>PF3D7_0307700	Mif2
>PF3D7_0307700	AT_hook
>PF3D7_0307900	Dpy-30
>PF3D7_0307900	ADK
>PF3D7_0307900	YHS
>PF3D7_0321100	LRR_7
>PF3D7_0321100	LRR_6
>PF3D7_0410400	EXOSC1
>PF3D7_0418600	RCC1
>PF3D7_0422200	PAP_central
>PF3D7_0422200	NTP_transf_2
>PF3D7_0509000	TPR_12
>PF3D7_0509000	TPR_9
>PF3D7_0517700	Apc4_WD40
>PF3D7_0517800	DCX
>PF3D7_0522100	RRM_6
>PF3D7_0522100	zf-met
>PF3D7_0522400	Chorein_N
>PF3D7_0522400	DUF1162
>PF3D7_0522400	ATG_C
>PF3D7_0524000	Xpo1
>PF3D7_0524800	zf-C2H2
>PF3D7_0524800	zf-H2C2_2
>PF3D7_0530900	SHNi-TPR
>PF3D7_0531400	G-patch
>PF3D7_0531400	TIP_N
>PF3D7_0605600	ADK
>PF3D7_0607700	OHA
>PF3D7_0607700	OST-HTH
>PF3D7_0608310	Bac_surface_Ag
>PF3D7_0608310	Surf_Ag_VNR
>PF3D7_0615800	Sec10
>PF3D7_0615800	COG4
>PF3D7_0618800	FAST_1
>PF3D7_0618800	RAP
>PF3D7_0619200	FeThRed_B
>PF3D7_0619200	GBP_C
>PF3D7_0621700	RAP
>PF3D7_0623100	zf-CCCH
>PF3D7_0626900	NUDIX
>PF3D7_0626900	MRP-L46
>PF3D7_0703000	DUF2450
>PF3D7_0703000	DUF2451
>PF3D7_0708000	LRR_5
>PF3D7_0723300	zf-H2C2_2
>PF3D7_0723300	zf-C2H2_6
>PF3D7_0804500	Rav1p_C
>PF3D7_0804500	WD40
>PF3D7_0807800	Ssl1
>PF3D7_0808000	Peptidase_S9
>PF3D7_0808000	Peptidase_S9_N
>PF3D7_0819300	FAST_1
>PF3D7_0819300	RAP
>PF3D7_0819800	Apc3
>PF3D7_0819800	TPR_8
>PF3D7_0826100	HECT
>PF3D7_0905600	WD40
>PF3D7_0906700	LRR_8
>PF3D7_0906700	LRR_4
>PF3D7_0908500	eIF3_p135
>PF3D7_0908500	TPR_12
>PF3D7_0910100	CRM1_C
>PF3D7_0910100	IBN_N
>PF3D7_0910100	Xpo1
>PF3D7_0916200	RNase_Zc3h12a
>PF3D7_0916200	PPR
>PF3D7_0917000	Cnd3
>PF3D7_0917000	HEAT_2
>PF3D7_0921300	RAP
>PF3D7_0926500	RNase_Zc3h12a
>PF3D7_0926500	EST1
>PF3D7_0926500	EST1_DNA_bind
>PF3D7_0931900	ADK
>PF3D7_0933700	TFIIA_gamma_N
>PF3D7_0933700	TFIIA_gamma_C
>PF3D7_1004100	WD40
>PF3D7_1004100	YWTD
>PF3D7_1006400	RAP
>PF3D7_1009200	Beta-Casp
>PF3D7_1009200	Lactamase_B_2
>PF3D7_1011600	DUF1601
>PF3D7_1011600	FAST_1
>PF3D7_1017200	ECH
>PF3D7_1017200	ECH_C
>PF3D7_1019500.1	Hydrolase
>PF3D7_1019500.1	E1-E2_ATPase
>PF3D7_1019500.1	Cation_ATPase_C
>PF3D7_1019500.2	Hydrolase
>PF3D7_1019500.2	E1-E2_ATPase
>PF3D7_1019500.2	Cation_ATPase_C
>PF3D7_1021700	Chorein_N
>PF3D7_1021700	DUF1162
>PF3D7_1025500	AAA_7
>PF3D7_1025500	DHC_N2
>PF3D7_1025500	Dynein_heavy
>PF3D7_1025500	AAA_6
>PF3D7_1026200	UPF0020
>PF3D7_1026200	THUMP
>PF3D7_1034900	GST_N_3
>PF3D7_1038300	LRR_8
>PF3D7_1038300	LRR_6
>PF3D7_1104100	SNARE
>PF3D7_1107300	MIF4G
>PF3D7_1108900	TPR_11
>PF3D7_1108900	TPR_15
>PF3D7_1110400	RRM_1
>PF3D7_1110400	eIF-4B
>PF3D7_1112300	DEAD
>PF3D7_1112300	Helicase_C
>PF3D7_1114400	RAP
>PF3D7_1123200	LRR_8
>PF3D7_1123200	LRR_6
>PF3D7_1123200	LRR_7
>PF3D7_1124300	Bromodomain
>PF3D7_1124300	BTB
>PF3D7_1131100	CLPTM1
>PF3D7_1131100	PQ-loop
>PF3D7_1136400	SRP72
>PF3D7_1136400	TPR_14
>PF3D7_1136400	TPR_6
>PF3D7_1136400	Apc3
>PF3D7_1142100	Ank_3
>PF3D7_1145800	TFIIE_alpha
>PF3D7_1202300	DHC_N2
>PF3D7_1202300	AAA_9
>PF3D7_1202300	DHC_N1
>PF3D7_1202300	Dynein_heavy
>PF3D7_1202300	MT
>PF3D7_1202300	AAA_6
>PF3D7_1202300	AAA_7
>PF3D7_1203400	Sugar_tr
>PF3D7_1203400	MFS_1
>PF3D7_1208200	NHL
>PF3D7_1208200	He_PIG
>PF3D7_1209100	zf-C2H2_2
>PF3D7_1209100	zf-C2H2_6
>PF3D7_1210600	Kelch_5
>PF3D7_1210600	Kelch_6
>PF3D7_1210600	Kelch_4
>PF3D7_1227400	OAS1_C
>PF3D7_1227500	Cyclin_C
>PF3D7_1227500	Cyclin_N
>PF3D7_1234100	Bromodomain
>PF3D7_1237300	LRR_4
>PF3D7_1237300	LRR_1
>PF3D7_1244500	DUF4125
>PF3D7_1244500	TPR_12
>PF3D7_1246300	Alpha_adaptinC2
>PF3D7_1246400	EF_hand_5
>PF3D7_1303800	PI3_PI4_kinase
>PF3D7_1304600	SET
>PF3D7_1305300	CLASP_N
>PF3D7_1315200	FAST_1
>PF3D7_1315200	RAP
>PF3D7_1315400	YWTD
>PF3D7_1315400	zf-CCCH
>PF3D7_1315900	Vac14_Fab1_bd
>PF3D7_1320500	SNARE
>PF3D7_1325500	Methyltrans_SAM
>PF3D7_1326300	RRM_1
>PF3D7_1326400	NTP_transferase
>PF3D7_1326400	Hexapep
>PF3D7_1326400	Bactofilin
>PF3D7_1327500	BACK
>PF3D7_1327500	BTB
>PF3D7_1343800	Chorein_N
>PF3D7_1343800	ATG_C
>PF3D7_1343800	DUF1162
>PF3D7_1345000	zf-RING_2
>PF3D7_1346400	Chorein_N
>PF3D7_1346400	ATG_C
>PF3D7_1346400	DUF1162
>PF3D7_1348400	PHD
>PF3D7_1348400	Nipped-B_C
>PF3D7_1351200	Glyco_hydro_35
>PF3D7_1359000	EF_hand_5
>PF3D7_1359000	EF_hand_3
>PF3D7_1368300	SMC_Nse1
>PF3D7_1368300	zf-RING-like
>PF3D7_1369500	MIF4G
>PF3D7_1401900	LRR_8
>PF3D7_1402400	zf-U1
>PF3D7_1406200	Tex_N
>PF3D7_1406200	HHH_3
>PF3D7_1406200	SH2
>PF3D7_1407200	SNARE
>PF3D7_1407200	Syntaxin-6_N
>PF3D7_1427000	Trigger_C
>PF3D7_1427900	LRR_8
>PF3D7_1427900	LRR_1
>PF3D7_1428400	TPR_14
>PF3D7_1432000	SNARE
>PF3D7_1436100	Ion_trans_2
>PF3D7_1442800	UBA
>PF3D7_1442800	EF_TS
>PF3D7_1443100	Mif2
>PF3D7_1443100	AT_hook
>PF3D7_1444100	NPCBM_assoc
>PF3D7_1444100	CARDB
>PF3D7_1451600	fn2
>PF3D7_1452200	GCV_T
>PF3D7_1452200	GCV_T_C
>PF3D7_1453200	LRR_4
>PF3D7_1453200	LRR_7
>PF3D7_1456200	RAP
>PF3D7_1456200	FAST_1
>PF3D7_1466800	NOC3p
>PF3D7_1466800	CBF
>PF3D7_1468600	Hydrolase_3
>PF3D7_1468600	Hydrolase
>PF3D7_1468600	Hydrolase_like2
