# Supplementary material for: Identification of Divergent Protein Domains by Combining HMM-HMM Comparisons and Co-Occurrence Detection
Source: PLoS One. 2014 Jun 5;9(6):e95275. doi: 10.1371/journal.pone.0095275 (PMC4046975; doi:10.1371/journal.pone.0095275)
Supplement: Table S5 — List of all predicted domains in L. major . (XLS) [file pone.0095275.s007.xls]

## Sheet: Feuille1
New domains occurrences predicted in L.major proteins
Protein	Pfam domain
>LmjF.02.0630	Aldedh
>LmjF.03.0030	2-Hacid_dh
>LmjF.03.0690	Helicase_C
>LmjF.03.0800	His_Phos_1
>LmjF.03.0950	Cu-oxidase
>LmjF.04.0180	VSP
>LmjF.04.0290	ADH_zinc_N
>LmjF.04.0600	Ank_2
>LmjF.05.0520	ADH_N
>LmjF.05.0520	ADH_zinc_N
>LmjF.07.0650	ATP_Ca_trans_C
>LmjF.07.0720	Vac14_Fab1_bd
>LmjF.07.1130	Miro
>LmjF.08.0900	DNA_pol_lambd_f
>LmjF.08.0910	Lactamase_B_4
>LmjF.09.0480	IRK
>LmjF.09.1530	RIIa
>LmjF.11.0050	Helicase_C
>LmjF.11.0270	NAD_binding_1
>LmjF.11.0320	Herpes_Helicase
>LmjF.11.0330	Herpes_Helicase
>LmjF.11.0480	mRNA_cap_enzyme
>LmjF.12.0050	Metallophos
>LmjF.13.1620	Trp_halogenase
>LmjF.14.1060	AAA_5
>LmjF.14.1100	Myosin_tail_1
>LmjF.14.1110	Myosin_tail_1
>LmjF.14.1120	Myosin_tail_1
>LmjF.14.1120	Cast
>LmjF.15.0240	Thiolase_C
>LmjF.15.0240	Thiolase_N
>LmjF.15.1220	DnaJ_C
>LmjF.16.0280	MIR
>LmjF.16.0440	GHMP_kinases_C
>LmjF.16.0480	GHMP_kinases_C
>LmjF.16.0910	EF_hand_5
>LmjF.16.1460	Myosin_tail_1
>LmjF.16.1580	Mcp5_PH
>LmjF.17.0180	Peripla_BP_6
>LmjF.17.0190	Peripla_BP_6
>LmjF.17.0200	Peripla_BP_6
>LmjF.17.0230	Peripla_BP_6
>LmjF.17.0235	Peripla_BP_6
>LmjF.17.0237	Peripla_BP_6
>LmjF.17.0240	K_tetra
>LmjF.17.1000	Amidase
>LmjF.18.0300	NTF2
>LmjF.18.0830	eIF2A
>LmjF.19.0330	Coatomer_WDAD
>LmjF.19.0340	DUF1143
>LmjF.19.0700	Myosin_tail_1
>LmjF.19.1040	tRNA-synt_2d
>LmjF.19.1130	Ank_2
>LmjF.19.1450	FAD_binding_1
>LmjF.20.0650	Suf
>LmjF.21.0130	Guanylate_cyc
>LmjF.21.0430	NTF2
>LmjF.21.0540	RRM_1
>LmjF.21.0810	Anticodon_1
>LmjF.21.0873	Pkinase
>LmjF.21.0875	DUF4042
>LmjF.21.0880	ABC2_membrane
>LmjF.21.0980	Coatomer_WDAD
>LmjF.21.1190	Herpes_Helicase
>LmjF.22.0090	mRNA_cap_enzyme
>LmjF.22.0920	EF_hand_5
>LmjF.24.0010	HATPase_c
>LmjF.24.0400	SET
>LmjF.24.1620	Tom37
>LmjF.24.2110	HMG_CoA_synt_C
>LmjF.25.0200	Coatomer_WDAD
>LmjF.25.0720	EFP_N
>LmjF.25.0730	EFP_N
>LmjF.25.0980	AAA_5
>LmjF.25.1600	HELP
>LmjF.25.1780	SET
>LmjF.26.1020	AAA_5
>LmjF.26.1110	DUF4062
>LmjF.26.1200	DnaJ-X
>LmjF.27.0890	Cpn60_TCP1
>LmjF.27.1300	Helicase_C
>LmjF.27.2480	U-box
>LmjF.27.2590	AAA_5
>LmjF.28.0120	TFIIS_C
>LmjF.28.0120	RNA_POL_M_15KD
>LmjF.28.0800	EF_hand_5
>LmjF.28.1880	GTP_EFTU
>LmjF.28.2380	Patched
>LmjF.28.2440	NTP_transferase
>LmjF.28.2530	Herpes_Helicase
>LmjF.29.1100	Ank_5
>LmjF.30.0760	KAP
>LmjF.30.1450	Mcp5_PH
>LmjF.30.2570	Cofilin_ADF
>LmjF.30.3360	DUF1880
>LmjF.31.0250	HA2
>LmjF.31.0510	ATG_C
>LmjF.31.3035	Adap_comp_sub
>LmjF.31.3035	Clat_adaptor_s
>LmjF.32.0810	Guanylate_cyc
>LmjF.32.2060	ABC_membrane
>LmjF.33.0310	ABC_tran_2
>LmjF.33.1410	ATG16
>LmjF.33.1700	HAND
>LmjF.34.2240	HAD_2
>LmjF.34.2590	Clat_adaptor_s
>LmjF.34.2620	DEAD
>LmjF.34.2630	Hydrolase
>LmjF.34.3220	Hydrolase
>LmjF.34.3230	OB_NTP_bind
>LmjF.35.2270	DEAD
>LmjF.35.2560	NAD_binding_1
>LmjF.35.3050	DWNN
>LmjF.35.4550	SET
>LmjF.36.0910	Guanylate_cyc
>LmjF.36.0950	AAA_5
>LmjF.36.1000	Coatomer_WDAD
>LmjF.36.1860	Ribosomal_S5
>LmjF.36.3170	CobW_C
>LmjF.36.3710	Clp1
>LmjF.36.4280	Suf
>LmjF.36.4730	RabGAP-TBC
>LmjF.36.6730	ADK
>LmjF.01.0030	SAM_1
>LmjF.01.0210	zf-CCCH
>LmjF.01.0280	S4
>LmjF.01.0320	PD40
>LmjF.01.0470	DUF4009
>LmjF.01.0490	DUF4009
>LmjF.01.0500	DUF4009
>LmjF.01.0500	DUF3448
>LmjF.01.0520	DUF4009
>LmjF.01.0520	DUF3448
>LmjF.01.0530	DUF4009
>LmjF.01.0600	Rhodanese
>LmjF.01.0820	BK_channel_a
>LmjF.02.0120	FATC
>LmjF.02.0130	CactinC_cactus
>LmjF.02.0140	UEV
>LmjF.02.0300	DUF4162
>LmjF.02.0320	RNase_PH_C
>LmjF.03.0010	LRR_8
>LmjF.03.0010	LRR_4
>LmjF.03.0010	LRR_1
>LmjF.03.0030	ACT
>LmjF.03.0230	DUF3448
>LmjF.03.0230	DUF4009
>LmjF.03.0290	FA_hydroxylase
>LmjF.03.0520	RRM_5
>LmjF.03.0590	ResIII
>LmjF.04.0290	ADH_N_assoc
>LmjF.04.0310	Glyco_hydro_32C
>LmjF.04.0310	PAN_1
>LmjF.04.0320	Glyco_hydro_32C
>LmjF.04.0320	PAN_1
>LmjF.04.0420	TPR_12
>LmjF.04.0450	Calpain_III
>LmjF.04.0500	PAP_assoc
>LmjF.04.0500	PAP_central
>LmjF.04.0540	zf-B_box
>LmjF.04.0550	Suf
>LmjF.04.0550	PPR
>LmjF.04.0760	UBA
>LmjF.04.0770	UBA
>LmjF.04.0780	Tmemb_185A
>LmjF.04.1110	Cation_ATPase_N
>LmjF.04.1190	tRNA_NucTran2_2
>LmjF.05.0200	FeoB_N
>LmjF.05.0330	CxxC_CxxC_SSSS
>LmjF.05.0410	TPR_1
>LmjF.05.0500	ATP-synt_ab_N
>LmjF.05.0500	ATP-synt_ab_C
>LmjF.05.0510	ATP-synt_ab_N
>LmjF.05.0510	ATP-synt_ab_C
>LmjF.05.0600	Sec10
>LmjF.05.0640	Ank
>LmjF.05.0890	MMS1_N
>LmjF.05.1210	LRR_1
>LmjF.05.1210	LRR_2
>LmjF.05.1215	LRR_8
>LmjF.05.1215	LRRNT_2
>LmjF.05.1220	LRR_8
>LmjF.05.1220	LRR_1
>LmjF.05.1230	Glyco_transf_7C
>LmjF.06.0040	NUDIX
>LmjF.06.0100	ABC2_membrane
>LmjF.06.0160	HD_assoc
>LmjF.06.0500	SpoU_sub_bind
>LmjF.06.0930	Pyr_redox
>LmjF.06.0930	DAO
>LmjF.06.0980	LRR_4
>LmjF.06.0980	LRR_7
>LmjF.06.0980	LRR_6
>LmjF.06.1080	Ada_Zn_binding
>LmjF.07.0050	Alpha_adaptinC2
>LmjF.07.0120	Sec7_N
>LmjF.07.0280	DUF4414
>LmjF.07.0280	ZZ
>LmjF.07.0370	zf-TRAF
>LmjF.07.0370	MATH
>LmjF.07.0380	WD40
>LmjF.07.0460	Acyl-CoA_dh_1
>LmjF.07.0470	GTP_EFTU
>LmjF.07.0480	AAA_7
>LmjF.07.0480	AAA_8
>LmjF.07.0480	MT
>LmjF.07.0480	AAA_6
>LmjF.07.0480	AAA_9
>LmjF.07.0580	Clp1
>LmjF.07.0600	GMC_oxred_N
>LmjF.07.0600	Fer4
>LmjF.07.0630	ATP_Ca_trans_C
>LmjF.07.0690	Pkinase_Tyr
>LmjF.07.0710	DUF1880
>LmjF.07.0805	PGM_PMM_III
>LmjF.07.0880	PX
>LmjF.07.1050	Cation_ATPase_N
>LmjF.07.1050	Cation_ATPase_C
>LmjF.07.1050	P5-ATPase
>LmjF.07.1090	Cyt-b5
>LmjF.07.1120	UIM
>LmjF.07.1150	DUF1162
>LmjF.08.0030	Longin
>LmjF.08.0180	Bactofilin
>LmjF.08.0180	Acetyltransf_11
>LmjF.08.0230	APH
>LmjF.08.0410	Apc4_WD40
>LmjF.08.0410	Clathrin
>LmjF.08.0510	Pribosyltran
>LmjF.08.0660	Guanylate_cyc
>LmjF.08.0890	NTP_transf_2
>LmjF.08.0890	HHH
>LmjF.08.0960	IQ
>LmjF.08.1000	CbbQ_C
>LmjF.08.1101	ZZ
>LmjF.08.1101	SWIM
>LmjF.08.1228	Guanylate_cyc
>LmjF.08.1280	Guanylate_cyc
>LmjF.09.0100	DUF1880
>LmjF.09.0140	zf-CCHH
>LmjF.09.0220	DUF202
>LmjF.09.0220	SPX
>LmjF.09.0250	CxxC_CxxC_SSSS
>LmjF.09.0610	PRKCSH_1
>LmjF.09.0630	RhoGEF
>LmjF.09.0720	zf-C3H1
>LmjF.09.0750	Ank
>LmjF.09.0890	Hydrolase_3
>LmjF.09.0890	Hydrolase_like2
>LmjF.09.0890	Cation_ATPase_C
>LmjF.09.0940	DUF814
>LmjF.09.0990	DUF1162
>LmjF.09.1090	GTP_EFTU_D2
>LmjF.09.1520	LRR_4
>LmjF.10.0010	DUF3474
>LmjF.10.0100	LisH
>LmjF.10.0310	zf-Sec23_Sec24
>LmjF.10.0560	ADH_N_assoc
>LmjF.10.0570	ADH_N_assoc
>LmjF.10.0690	Vac14_Fab1_bd
>LmjF.10.0690	HEAT_2
>LmjF.10.0700	RRM_3
>LmjF.10.0700	Smg4_UPF3
>LmjF.10.1080	MA3
>LmjF.10.1320	DUF3474
>LmjF.11.0060	LRR_1
>LmjF.11.0060	tRNA-synt_His
>LmjF.11.0180	DUF1947
>LmjF.11.0250	TPR_10
>LmjF.11.0410	Coatomer_WDAD
>LmjF.11.0490	TPR_10
>LmjF.11.0560	S1
>LmjF.11.0890	LRR_8
>LmjF.11.0910	MIT
>LmjF.11.0990	B2-adapt-app_C
>LmjF.11.1000	PEP-utilisers_N
>LmjF.11.1160	Apc4_WD40
>LmjF.11.1160	TFIIIC_delta
>LmjF.11.1160	DUF2415
>LmjF.11.1160	SRA1
>LmjF.11.1170	GTP_EFTU_D2
>LmjF.11.1220	DUF4162
>LmjF.11.1240	DUF4162
>LmjF.11.1250	DUF4162
>LmjF.11.1270	DUF4162
>LmjF.11.1290	DUF4162
>LmjF.11.1310	HEAT_2
>LmjF.11.1310	DUF2435
>LmjF.12.0150	LRR_8
>LmjF.12.0150	LRR_6
>LmjF.12.0250	DALR_2
>LmjF.12.0260	DEAD
>LmjF.12.0360	GST_C
>LmjF.12.0570	ALMT
>LmjF.12.0570	DUF2421
>LmjF.12.0590	ALMT
>LmjF.12.0610	APC8
>LmjF.12.0660	EF_hand_6
>LmjF.12.0660	PPP5
>LmjF.12.0700	LRR_8
>LmjF.12.0740	LRRNT_2
>LmjF.12.0740	DUF3439
>LmjF.12.0740	LRR_1
>LmjF.12.0860	LRRNT_2
>LmjF.12.0860	LRR_1
>LmjF.12.0860	LRR_5
>LmjF.12.1020	LRRNT_2
>LmjF.12.1020	LRR_1
>LmjF.12.1020	LRR_5
>LmjF.12.1040	LRRNT_2
>LmjF.12.1040	LRR_1
>LmjF.12.1040	LRR_5
>LmjF.12.1040	LRR_6
>LmjF.12.1220	WD40
>LmjF.12.1220	eIF2A
>LmjF.12.1250	DUF3358
>LmjF.12.1300	TPR_11
>LmjF.12.1320	Clathrin
>LmjF.13.0080	DNA_pol_A_exo1
>LmjF.13.0180	TPR_1
>LmjF.13.0200	FYVE
>LmjF.13.0420	DUF4009
>LmjF.13.0440	Arm
>LmjF.13.0720	ADH_N_assoc
>LmjF.13.0760	FerI
>LmjF.13.0960	LisH
>LmjF.13.1050	NDK
>LmjF.13.1240	TPK_catalytic
>LmjF.13.1350	ADK
>LmjF.13.1430	LRR_1
>LmjF.13.1430	LRRNT
>LmjF.13.1450	DUF1880
>LmjF.13.1470	Laminin_G_3
>LmjF.13.1510	PPP5
>LmjF.13.1520	IQ
>LmjF.13.1530	Cation_ATPase_N
>LmjF.13.1570	PPP5
>LmjF.13.1570	CAP_GLY
>LmjF.13.1630	DNA_pol_A_exo1
>LmjF.13.1640	NAF
>LmjF.13.1640	Pkinase_Tyr
>LmjF.13.1680	DUF2520
>LmjF.14.0090	TPR_6
>LmjF.14.0260	VIT_2
>LmjF.14.0530	CaMBD
>LmjF.14.0540	CaMBD
>LmjF.14.0570	Utp12
>LmjF.14.0920	DNA_pol_A_exo1
>LmjF.14.0960	NTP_transf_2
>LmjF.14.1070	Pkinase_Tyr
>LmjF.14.1480	GST_C
>LmjF.15.0090	ClpB_D2-small
>LmjF.15.0220	PPP5
>LmjF.15.0225	DUF2415
>LmjF.15.0610	CRAL_TRIO_N
>LmjF.15.0760	DUF4162
>LmjF.15.0890	PDR_CDR
>LmjF.15.0920	DUF2435
>LmjF.15.0920	KAP
>LmjF.15.0930	efhand
>LmjF.15.0970	MoeZ_MoeB
>LmjF.15.1000	KOW
>LmjF.15.1290	DNA_gyraseB_C
>LmjF.15.1300	USP7
>LmjF.15.1300	ubiquitin
>LmjF.15.1380	NOP5NT
>LmjF.15.1560	Cnd1_N
>LmjF.15.1560	DUF2435
>LmjF.16.0020	Dpy-30
>LmjF.16.0040	TPR_2
>LmjF.16.0060	Vps4_C
>LmjF.16.0280	RYDR_ITPR
>LmjF.16.0280	Ion_trans
>LmjF.16.0320	BRCT
>LmjF.16.0440	GalKase_gal_bdg
>LmjF.16.0480	GalKase_gal_bdg
>LmjF.16.0630	DUF2399
>LmjF.16.0640	Pro_isomerase
>LmjF.16.0720	LRR_1
>LmjF.16.0720	LRR_7
>LmjF.16.0780	ATG_C
>LmjF.16.0780	Pex24p
>LmjF.16.0780	DUF1162
>LmjF.16.0920	EF_hand_3
>LmjF.16.0950	Glyco_transf_4
>LmjF.16.0960	Ubie_methyltran
>LmjF.16.1350	RNA_pol_Rpb1_1
>LmjF.16.1460	Cast
>LmjF.16.1460	Tropomyosin
>LmjF.16.1540	zf-DNA_Pol
>LmjF.16.1620	PD40
>LmjF.16.1630	Prp31_C
>LmjF.16.1650	eIF3_p135
>LmjF.16.1660	eIF3_p135
>LmjF.16.1660	TPR_12
>LmjF.16.1660	TPR_10
>LmjF.17.0060	LRR_4
>LmjF.17.0120	TPR_1
>LmjF.17.0120	TPR_10
>LmjF.17.0170	Apc4_WD40
>LmjF.17.0290	zf-HC5HC2H
>LmjF.17.0600	ATP_Ca_trans_C
>LmjF.17.1150	zf-RanBP
>LmjF.17.1240	TPR_14
>LmjF.17.1240	SHNi-TPR
>LmjF.17.1240	PPR
>LmjF.17.1290	RRM_1
>LmjF.17.1440	Na_trans_assoc
>LmjF.17.1440	Ca_chan_IQ
>LmjF.18.0020	GHMP_kinases_C
>LmjF.18.0130	cNMP_binding
>LmjF.18.0140	CBS
>LmjF.18.0200	GLF
>LmjF.18.0460	ubiquitin
>LmjF.18.0470	ATG16
>LmjF.18.0470	LisH
>LmjF.18.0470	TFIIIC_delta
>LmjF.18.0530	FOP_dimer
>LmjF.18.0700	HEAT
>LmjF.18.0700	HEAT_EZ
>LmjF.18.0790	Mrr_cat
>LmjF.18.0830	Apc4_WD40
>LmjF.18.0830	CRT10
>LmjF.18.0920	YWTD
>LmjF.18.1060	Calpain_III
>LmjF.18.1440	EF_hand_3
>LmjF.18.1460	eIF2A
>LmjF.18.1480	Fer4_6
>LmjF.18.1490	zf-CSL
>LmjF.18.1510	Cation_ATPase_C
>LmjF.18.1520	Cation_ATPase_C
>LmjF.18.1650	TPR_11
>LmjF.18.1650	TPR_2
>LmjF.19.0240	GTP_EFTU
>LmjF.19.0260	GAT
>LmjF.19.0330	Apc4_WD40
>LmjF.19.0360	Pkinase_Tyr
>LmjF.19.0400	Longin
>LmjF.19.0420	RNA_POL_M_15KD
>LmjF.19.0590	Pkinase_Tyr
>LmjF.19.0660	RNA_pol_L
>LmjF.19.0970	FKBP_N
>LmjF.19.0995	DUF4009
>LmjF.19.1005	DUF4009
>LmjF.19.1010	eIF2A
>LmjF.19.1010	Apc4_WD40
>LmjF.19.1070	DAGK_acc
>LmjF.19.1250	zf-C3HC4_2
>LmjF.19.1400	TPR_11
>LmjF.19.1400	TPR_17
>LmjF.19.1470	FYVE
>LmjF.19.1490	EamA
>LmjF.19.1510	EamA
>LmjF.19.1550	eIF2A
>LmjF.19.1550	PD40
>LmjF.19.1640	LRR_8
>LmjF.19.1640	LRR_5
>LmjF.19.1640	LRR_1
>LmjF.19.1650	Glyco_transf_7C
>LmjF.20.0020	Apc4_WD40
>LmjF.20.0020	PD40
>LmjF.20.0060	BRCA-2_helical
>LmjF.20.0150	TPR_11
>LmjF.20.0150	PMT_2
>LmjF.20.0550	DnaJ
>LmjF.20.0660	CLASP_N
>LmjF.20.0660	HEAT_EZ
>LmjF.20.0810	CDC48_N
>LmjF.20.0920	TRAUB
>LmjF.20.1120	DUF3385
>LmjF.20.1120	TFCD_C
>LmjF.20.1120	HEAT_2
>LmjF.20.1130	Myb_DNA-binding
>LmjF.20.1170	CBM_48
>LmjF.20.1180	Calpain_III
>LmjF.20.1185	Calpain_III
>LmjF.20.1190	Calpain_III
>LmjF.20.1200	Calpain_III
>LmjF.20.1480	FYVE
>LmjF.20.1580	PPR_2
>LmjF.20.1580	PPR
>LmjF.21.0050	Syntaxin-6_N
>LmjF.21.0060	TFIIIC_delta
>LmjF.21.0130	TPR_16
>LmjF.21.0160	LRR_8
>LmjF.21.0160	LRR_4
>LmjF.21.0160	LRR_1
>LmjF.21.0180	TPR_12
>LmjF.21.0220	DUF1880
>LmjF.21.0260	PPR
>LmjF.21.0260	TPR_7
>LmjF.21.0340	Peptidase_M16_C
>LmjF.21.0530	TPR_6
>LmjF.21.0530	TPR_4
>LmjF.21.0550	E3_binding
>LmjF.21.0610	UVR
>LmjF.21.0620	IMS_C
>LmjF.21.0620	IMS_HHH
>LmjF.21.0630	IMS_HHH
>LmjF.21.0760	RPN7
>LmjF.21.0820	XPG_N
>LmjF.21.0820	XPG_I
>LmjF.21.0885	MutS_II
>LmjF.21.0891	CAP_N
>LmjF.21.1120	Apc4_WD40
>LmjF.21.1170	LRR_8
>LmjF.21.1170	LRRNT_2
>LmjF.21.1240	Apc4_WD40
>LmjF.21.1240	Hira
>LmjF.21.1250	Dpy-30
>LmjF.21.1290	Longin
>LmjF.21.1567	DUF3415
>LmjF.21.1675	DUF2360
>LmjF.21.1740	NTP_transf_2
>LmjF.21.1750	PHD
>LmjF.21.1750	WW
>LmjF.22.0220	TPR_11
>LmjF.22.0220	PMT_2
>LmjF.22.0320	UBX
>LmjF.22.0720	MMR_HSR1_C
>LmjF.22.0790	PUA
>LmjF.22.0790	SWIB
>LmjF.22.1030	BTB
>LmjF.22.1030	BACK
>LmjF.22.1090	CRAL_TRIO_N
>LmjF.22.1110	DHC_N1
>LmjF.22.1110	DUF4151
>LmjF.22.1170	IQ
>LmjF.22.1210	Lgl_C
>LmjF.22.1240	IF-2
>LmjF.22.1240	GTP_EFTU_D2
>LmjF.22.1500	OB_NTP_bind
>LmjF.22.1500	R3H
>LmjF.22.1540	DHHA1
>LmjF.22.1580	RNase_PH_C
>LmjF.22.1650	CobW_C
>LmjF.22.1680	efhand_like
>LmjF.22.1680	EF_hand_5
>LmjF.23.0030	Apc4_WD40
>LmjF.23.0150	LRR_8
>LmjF.23.0150	LRR_4
>LmjF.23.0450	MacB_PCD
>LmjF.23.0542	EF_hand_6
>LmjF.23.0550	MoeZ_MoeB
>LmjF.23.0620	TFIIIC_delta
>LmjF.23.0670	GFO_IDH_MocA_C
>LmjF.23.0680	D5_N
>LmjF.23.0790	zf-MYND
>LmjF.23.0820	zf-MYND
>LmjF.23.0860	ADH_N_assoc
>LmjF.23.0910	DBINO
>LmjF.23.1100	LRR_8
>LmjF.23.1330	DNA_pol_B_exo1
>LmjF.23.1330	zf-C4pol
>LmjF.23.1380	DSHCT
>LmjF.23.1490	LRR_6
>LmjF.23.1590	GFO_IDH_MocA_C
>LmjF.23.1600	GFO_IDH_MocA_C
>LmjF.23.1640	Kelch_6
>LmjF.23.1740	V-SNARE_C
>LmjF.23.1750	V-SNARE_C
>LmjF.24.0130	Apc4_WD40
>LmjF.24.0270	Kelch_3
>LmjF.24.0280	Apc4_WD40
>LmjF.24.0280	TFIIIC_delta
>LmjF.24.0460	MoeZ_MoeB
>LmjF.24.0490	LRRNT
>LmjF.24.0520	Thioredoxin
>LmjF.24.0610	PLDc_2
>LmjF.24.0670	U-box
>LmjF.24.0760	DUF2439
>LmjF.24.0820	DUF547
>LmjF.24.1050	RapA_C
>LmjF.24.1110	PTEN_C2
>LmjF.24.1450	zf-ribbon_3
>LmjF.24.1530	UvrB
>LmjF.24.1530	RQC
>LmjF.24.1580	Rhomboid
>LmjF.24.1680	C1_4
>LmjF.24.1690	zf-MYND
>LmjF.24.1690	TPR_1
>LmjF.24.1730	C1_1
>LmjF.24.1730	LRR_7
>LmjF.24.1730	LRRNT
>LmjF.24.1780	DUF4009
>LmjF.24.1900	PUL
>LmjF.24.2010	PI3K_C2
>LmjF.24.2200	PPR_2
>LmjF.25.0010	Glyco_trans_2_3
>LmjF.25.0130	GTP_EFTU_D2
>LmjF.25.0170	Lactamase_B
>LmjF.25.0170	RMMBL
>LmjF.25.0290	YTH
>LmjF.25.0300	Ribonuc_L-PSP
>LmjF.25.0440	TF_Zn_Ribbon
>LmjF.25.0440	BRF1
>LmjF.25.0540	FDF
>LmjF.25.0620	RNA_pol_Rpb2_5
>LmjF.25.0790	DUF3447
>LmjF.25.0880	LRR_7
>LmjF.25.0880	LRR_6
>LmjF.25.1010	DIOX_N
>LmjF.25.1020	6PGD
>LmjF.25.1110	Kelch_6
>LmjF.25.1110	Kelch_5
>LmjF.25.1320	PPP5
>LmjF.25.1330	FANCL_C
>LmjF.25.1340	Gelsolin
>LmjF.25.1400	PRP21_like_P
>LmjF.25.1460	EF_hand_6
>LmjF.25.1480	Calpain_III
>LmjF.25.1570	TRAPPC9-Trs120
>LmjF.25.1580	Pkinase_C
>LmjF.25.1600	eIF2A
>LmjF.25.1650	eIF-5a
>LmjF.25.1690	HSCB_C
>LmjF.25.1700	LRR_1
>LmjF.25.1770	ubiquitin
>LmjF.25.1970	Cast
>LmjF.25.2050	PHD
>LmjF.25.2050	PHD_2
>LmjF.25.2100	TPR_7
>LmjF.25.2210	RPN7
>LmjF.25.2230	zf-C3HC4_2
>LmjF.25.2300	LRR_6
>LmjF.25.2430	Creatinase_N
>LmjF.26.0310	Ank_3
>LmjF.26.0330	Cyclin_C
>LmjF.26.0370	Apc3
>LmjF.26.0370	TPR_10
>LmjF.26.0370	TPR_3
>LmjF.26.0390	OAS1_C
>LmjF.26.0490	NTP_transf_2
>LmjF.26.0500	LRR_5
>LmjF.26.0690	Syntaxin-6_N
>LmjF.26.0710	DAGK_acc
>LmjF.26.1060	eIF-4B
>LmjF.26.1060	FoP_duplication
>LmjF.26.1110	NACHT
>LmjF.26.1110	AAA_16
>LmjF.26.1110	Apc4_WD40
>LmjF.26.1220	LRR_8
>LmjF.26.1220	LRR_4
>LmjF.26.1220	LRR_1
>LmjF.26.1270	DnaJ-X
>LmjF.26.1340	DNA_ligase_A_C
>LmjF.26.1350	DNA_ligase_A_C
>LmjF.26.1350	DUF4379
>LmjF.26.1370	FeoB_N
>LmjF.26.1400	Nup160
>LmjF.26.1560	Helicase_C
>LmjF.26.1590	PD40
>LmjF.26.1660	LRR_4
>LmjF.26.1670	Lipid_DES
>LmjF.26.1680	Lipid_DES
>LmjF.26.1690	Lipid_DES
>LmjF.26.1700	Lipid_DES
>LmjF.26.1800	Methyltransf_1N
>LmjF.26.1870	LRR_1
>LmjF.26.2210	Cdc6_C
>LmjF.26.2230	Epimerase_Csub
>LmjF.26.2320	Hira
>LmjF.26.2530	PPP5
>LmjF.26.2560	Dala_Dala_lig_N
>LmjF.27.0310	DUF2435
>LmjF.27.0350	RRM_1
>LmjF.27.0500	PPC
>LmjF.27.0580	LisH
>LmjF.27.0720	ubiquitin
>LmjF.27.0720	XPC-binding
>LmjF.27.0880	Transketolase_C
>LmjF.27.0880	DXP_synthase_N
>LmjF.27.0970	DUF4162
>LmjF.27.0980	DUF4162
>LmjF.27.1050	Vps4_C
>LmjF.27.1130	TPR_10
>LmjF.27.1250	PD40
>LmjF.27.1300	zf-CCCH
>LmjF.27.1320	F-box
>LmjF.27.1630	eIF2A
>LmjF.27.1630	TFIIIC_delta
>LmjF.27.1670	Rhodanese
>LmjF.27.1750	DHC_N1
>LmjF.27.1770	Exo_endo_phos
>LmjF.27.1840	Gelsolin
>LmjF.27.2170	HELP
>LmjF.27.2290	Acyl-CoA_dh_N
>LmjF.27.2290	Acyl-CoA_dh_1
>LmjF.27.2290	Acyl-CoA_dh_M
>LmjF.27.2300	KOW
>LmjF.27.2480	eIF2A
>LmjF.28.0040	PPR_2
>LmjF.28.0140	DUF4009
>LmjF.28.0170	LRR_8
>LmjF.28.0330	PIN_4
>LmjF.28.0330	OB_RNB
>LmjF.28.0330	S1
>LmjF.28.0400	Vps4_C
>LmjF.28.0450	OB_RNB
>LmjF.28.0500	zf-MYND
>LmjF.28.0500	TPR_1
>LmjF.28.0500	CheR
>LmjF.28.0500	SET
>LmjF.28.0610	AAA_5
>LmjF.28.0620	HEAT_2
>LmjF.28.0690	PPP5
>LmjF.28.0780	NTP_transf_2
>LmjF.28.0850	CxxC_CxxC_SSSS
>LmjF.28.1020	PPR_1
>LmjF.28.1110	HELP
>LmjF.28.1110	YWTD
>LmjF.28.1150	DUF4009
>LmjF.28.1280	ACT
>LmjF.28.1410	IMS_HHH
>LmjF.28.1420	IMS_HHH
>LmjF.28.1430	IMS_HHH
>LmjF.28.1470	Syntaxin
>LmjF.28.1480	Syntaxin
>LmjF.28.1590	Kelch_3
>LmjF.28.1600	AAA_19
>LmjF.28.1670	FYVE
>LmjF.28.1670	Stress-antifung
>LmjF.28.1730	PC_rep
>LmjF.28.1740	NusB
>LmjF.28.1850	Tropomyosin
>LmjF.28.1960	EFG_IV
>LmjF.28.1990	LRR_8
>LmjF.28.2050	PP-binding
>LmjF.28.2050	DUF4009
>LmjF.28.2140	EndIII_4Fe-2S
>LmjF.28.2280	DNA_gyraseB_C
>LmjF.28.2290	NTP_transferase
>LmjF.28.2385	CxxC_CxxC_SSSS
>LmjF.28.2510	AcylCoA_DH_N
>LmjF.28.2580	LRR_8
>LmjF.28.2580	LRR_7
>LmjF.28.2670	PPP5
>LmjF.28.2740	YWTD
>LmjF.28.2750	YWTD
>LmjF.29.0020	Creatinase_N
>LmjF.29.0070	Syntaxin
>LmjF.29.0100	Apc4_WD40
>LmjF.29.0100	TFIIIC_delta
>LmjF.29.0110	Ded_cyto
>LmjF.29.0140	RNA_pol_L
>LmjF.29.0150	TPR_10
>LmjF.29.0220	Gelsolin
>LmjF.29.0320	TPR_1
>LmjF.29.0370	Pkinase_Tyr
>LmjF.29.0590	Helicase_C_3
>LmjF.29.0720	UBA
>LmjF.29.0820	Propeptide_C1
>LmjF.29.1010	ADH_N_assoc
>LmjF.29.1050	Ku_C
>LmjF.29.1240	TPR_10
>LmjF.29.1490	GATase_7
>LmjF.29.1690	4HBT_2
>LmjF.29.1820	Surf_Ag_VNR
>LmjF.29.2110	Glyco_transf_8
>LmjF.29.2130	LRR_8
>LmjF.29.2130	LRR_7
>LmjF.29.2130	LRR_6
>LmjF.29.2130	LRRNT_2
>LmjF.29.2650	HEAT_2
>LmjF.29.2760	TPR_15
>LmjF.29.2810	LRR_8
>LmjF.29.2810	LRR_1
>LmjF.30.0150	LRR_4
>LmjF.30.0170	SET
>LmjF.30.0180	6PGD
>LmjF.30.0330	Rhodanese
>LmjF.30.0340	Ku_C
>LmjF.30.0410	Apc4_WD40
>LmjF.30.0660	efhand_like
>LmjF.30.0660	PI-PLC-Y
>LmjF.30.0710	TPR_9
>LmjF.30.0750	DJ-1_PfpI_N
>LmjF.30.0800	PH
>LmjF.30.0910	IQ
>LmjF.30.0930	DUF4140
>LmjF.30.0950	Apc4_WD40
>LmjF.30.0950	TFIIIC_delta
>LmjF.30.1010	U-box
>LmjF.30.1120	IBB
>LmjF.30.1150	MIF4G
>LmjF.30.1190	F-box-like
>LmjF.30.1200	zf-UBP
>LmjF.30.1280	WD40
>LmjF.30.1280	Vps39_2
>LmjF.30.1280	Pep3_Vps18
>LmjF.30.1400	Apc4_WD40
>LmjF.30.1610	NAD_binding_1
>LmjF.30.1680	CRAL_TRIO_N
>LmjF.30.1700	ClpB_D2-small
>LmjF.30.1830	SF3a60_bindingd
>LmjF.30.1960	S4
>LmjF.30.2130	DUF1565
>LmjF.30.2130	Pectate_lyase_3
>LmjF.30.2130	Disaggr_assoc
>LmjF.30.2150	Apc4_WD40
>LmjF.30.2170	zf-RING_2
>LmjF.30.2260	Hydrolase_3
>LmjF.30.2260	Cation_ATPase_C
>LmjF.30.2260	Cation_ATPase_N
>LmjF.30.2270	LRR_8
>LmjF.30.2270	LRR_5
>LmjF.30.2290	HA2
>LmjF.30.2360	DUF3583
>LmjF.30.2360	SPRY
>LmjF.30.2410	MobB
>LmjF.30.2540	Vps4_C
>LmjF.30.2680	EamA
>LmjF.30.2740	TPR_10
>LmjF.30.2880	PPR_1
>LmjF.30.2950	EF_hand_5
>LmjF.30.3030	CBS
>LmjF.30.3360	EF_hand_6
>LmjF.30.3390	IBN_N
>LmjF.30.3430	XPG_I
>LmjF.30.3430	XPG_N
>LmjF.30.3470	AAA_16
>LmjF.30.3600	ATP-synt_DE
>LmjF.30.3640	LRR_1
>LmjF.30.3640	LRR_7
>LmjF.30.3690	TPR_2
>LmjF.30.3710	MMS1_N
>LmjF.31.0200	Apc4_WD40
>LmjF.31.0200	YWTD
>LmjF.31.0290	DUF3972
>LmjF.31.0300	CRAL_TRIO_N
>LmjF.31.0310	CRAL_TRIO_N
>LmjF.31.0360	Motile_Sperm
>LmjF.31.0390	Calpain_III
>LmjF.31.0410	Calpain_III
>LmjF.31.0430	Calpain_III
>LmjF.31.0440	Calpain_III
>LmjF.31.0460	Calpain_III
>LmjF.31.0510	DnaJ-X
>LmjF.31.0560	GalKase_gal_bdg
>LmjF.31.0700	Clp_N
>LmjF.31.1070	BPL_C
>LmjF.31.1210	Thioredoxin_8
>LmjF.31.1210	ubiquitin
>LmjF.31.1210	UBA
>LmjF.31.1280	ABC_tran_2
>LmjF.31.1600	LRR_8
>LmjF.31.1600	LRR_4
>LmjF.31.1600	LRR_1
>LmjF.31.1600	LRR_7
>LmjF.31.1720	Cullin
>LmjF.31.1810	Peptidase_M20
>LmjF.31.1830	Guanylate_cyc
>LmjF.31.1870	Glyco_transf_4
>LmjF.31.1880	Glyco_transf_4
>LmjF.31.2050	CRAL_TRIO_N
>LmjF.31.2050	GOLD_2
>LmjF.31.2060	CRAL_TRIO_N
>LmjF.31.2070	CRAL_TRIO_N
>LmjF.31.2130	tRNA_lig_kinase
>LmjF.31.2370	Coatomer_WDAD
>LmjF.31.2630	PPP5
>LmjF.31.2710	Cast
>LmjF.31.2720	RCC1_2
>LmjF.31.2890	Vps39_2
>LmjF.31.2890	VPS11_C
>LmjF.31.2890	CNH
>LmjF.31.2960	PH
>LmjF.31.2980	WH1
>LmjF.31.3080	SPRY
>LmjF.32.0050	Apc4_WD40
>LmjF.32.0070	Syntaxin
>LmjF.32.0140	HEAT_EZ
>LmjF.32.0210	SSrecog
>LmjF.32.0300	LRR_4
>LmjF.32.0300	LRR_6
>LmjF.32.0470	LRR_8
>LmjF.32.0470	LRR_4
>LmjF.32.0570	SecA_SW
>LmjF.32.0610	TFIIIC_delta
>LmjF.32.0660	efhand
>LmjF.32.0930	GMC_oxred_C
>LmjF.32.0990	Apc4_WD40
>LmjF.32.1060	Apc4_WD40
>LmjF.32.1060	PD40
>LmjF.32.1090	ZZ
>LmjF.32.1100	HEAT
>LmjF.32.1180	SH3_2
>LmjF.32.1210	PPR
>LmjF.32.1210	TPR_7
>LmjF.32.1260	CRAL_TRIO_N
>LmjF.32.1260	GOLD_2
>LmjF.32.1270	CRAL_TRIO_N
>LmjF.32.1270	GOLD_2
>LmjF.32.1280	RNA_pol_Rbc25
>LmjF.32.1310	zf-RanBP
>LmjF.32.1330	PUL
>LmjF.32.1360	mRNA_cap_C
>LmjF.32.1460	DUF3385
>LmjF.32.1560	CLU
>LmjF.32.1810	PH
>LmjF.32.2130	CSTF2_hinge
>LmjF.32.2200	GTP_EFTU_D2
>LmjF.32.2230	CarD_CdnL_TRCF
>LmjF.32.2450	NTP_transf_2
>LmjF.32.2850	TPR_8
>LmjF.32.2910	DUSP
>LmjF.32.2960	CxxC_CxxC_SSSS
>LmjF.32.3000	CBS
>LmjF.32.3010	LRR_8
>LmjF.32.3040	PPP5
>LmjF.32.3110	RWD
>LmjF.32.3160	LRR_6
>LmjF.32.3160	LRRNT
>LmjF.32.3800	TPR_1
>LmjF.32.3870	Myosin_N
>LmjF.32.3870	CUE
>LmjF.32.3930	ZZ
>LmjF.32.3990	Glyco_transf_7C
>LmjF.33.0060	TFIIIC_delta
>LmjF.33.0060	PD40
>LmjF.33.0140	IQ
>LmjF.33.0240	GST_C
>LmjF.33.0280	LisH
>LmjF.33.0370	Apc4_WD40
>LmjF.33.0410	MutS_I
>LmjF.33.0520	ADH_N_assoc
>LmjF.33.0530	LRR_8
>LmjF.33.0530	LRR_1
>LmjF.33.0720	KOW
>LmjF.33.0830	Pyr_redox
>LmjF.33.0900	Tmemb_185A
>LmjF.33.0950	eIF2A
>LmjF.33.0950	Nup160
>LmjF.33.0980	Skp1_POZ
>LmjF.33.1230	Apc4_WD40
>LmjF.33.1230	YWTD
>LmjF.33.1400	Ribonuc_2-5A
>LmjF.33.1670	Glyco_trans_4_3
>LmjF.33.1690	DNA_pol_B_3
>LmjF.33.1720	TPR_7
>LmjF.33.1720	Sel1
>LmjF.33.1910	eIF2A
>LmjF.33.1910	DUF3639
>LmjF.33.2010	MIT
>LmjF.33.2290	Guanylate_cyc
>LmjF.33.2350	Rhodanese
>LmjF.33.2690	HSCB_C
>LmjF.33.2790	GTP_EFTU_D2
>LmjF.33.2810	TFIIS_M
>LmjF.33.2810	Med26
>LmjF.33.2820	TFIIS_C
>LmjF.33.2820	TFIIS_M
>LmjF.33.3210	Apc4_WD40
>LmjF.33.3270	DUF3474
>LmjF.34.0050	PQ-loop
>LmjF.34.0070	DUF3415
>LmjF.34.0270	HI0933_like
>LmjF.34.0300	PD40
>LmjF.34.0350	W2
>LmjF.34.0480	Ca_chan_IQ
>LmjF.34.0480	EF_hand_5
>LmjF.34.0480	Na_trans_assoc
>LmjF.34.0490	Xpo1
>LmjF.34.0490	Arm
>LmjF.34.0570	GTP_EFTU_D2
>LmjF.34.0570	EFG_IV
>LmjF.34.0780	PPP5
>LmjF.34.0790	PPP5
>LmjF.34.0800	PPP5
>LmjF.34.0810	PPP5
>LmjF.34.0820	EF-1_beta_acid
>LmjF.34.0820	GST_C
>LmjF.34.0840	EF-1_beta_acid
>LmjF.34.0840	GST_C
>LmjF.34.0850	PPP5
>LmjF.34.1000	Myosin_TH1
>LmjF.34.1000	IQ
>LmjF.34.1000	WW
>LmjF.34.1050	TPR_8
>LmjF.34.1190	OB_NTP_bind
>LmjF.34.1190	dsrm
>LmjF.34.1400	2-Hacid_dh
>LmjF.34.1410	2-Hacid_dh
>LmjF.34.2070	MacB_PCD
>LmjF.34.2150	PQQ
>LmjF.34.2240	Glyco_hydro_65N
>LmjF.34.2250	Kelch_3
>LmjF.34.2250	Kelch_1
>LmjF.34.2420	Glyco_transf_4
>LmjF.34.2450	Sec7_N
>LmjF.34.2460	GTP_EFTU_D2
>LmjF.34.2460	GTP_EFTU_D3
>LmjF.34.2630	Cation_ATPase_C
>LmjF.34.2630	Cation_ATPase_N
>LmjF.34.2650	cNMP_binding
>LmjF.34.2700	eIF3g
>LmjF.34.2750	Methyltransf_11
>LmjF.34.2770	PPP5
>LmjF.34.2810	CW_binding_1
>LmjF.34.2850	SATase_N
>LmjF.34.2950	efhand
>LmjF.34.2950	SPARC_Ca_bdg
>LmjF.34.3120	EamA
>LmjF.34.3220	Cation_ATPase_C
>LmjF.34.3220	Cation_ATPase_N
>LmjF.34.3220	HAD
>LmjF.34.3230	dsrm
>LmjF.34.3260	Lactamase_B_2
>LmjF.34.3350	Vps4_C
>LmjF.34.3490	HemY_N
>LmjF.34.3520	Vps4_C
>LmjF.34.3780	PGM_PMM_IV
>LmjF.34.3870	TPR_11
>LmjF.34.3900	BCDHK_Adom3
>LmjF.34.3940	HEAT_2
>LmjF.34.3960	ZZ
>LmjF.34.4190	PPP5
>LmjF.34.4190	Kelch_4
>LmjF.34.4560	RRM_5
>LmjF.35.0040	efhand_like
>LmjF.35.0040	EF_hand_5
>LmjF.35.0040	C2
>LmjF.35.0450	Arrestin_C
>LmjF.35.0490	EF_hand_5
>LmjF.35.0500	LRRNT_2
>LmjF.35.0500	LRR_7
>LmjF.35.0500	LRR_6
>LmjF.35.0550	LRR_1
>LmjF.35.0640	PAN_1
>LmjF.35.0690	TPR_16
>LmjF.35.0690	TPR_1
>LmjF.35.1330	Thioredoxin_6
>LmjF.35.1690	LRR_8
>LmjF.35.1690	LRR_1
>LmjF.35.1690	LRR_6
>LmjF.35.1970	Thioredoxin_7
>LmjF.35.2400	NACHT
>LmjF.35.2450	WWE
>LmjF.35.2690	SPRY
>LmjF.35.2720	Syntaxin
>LmjF.35.2720	Sed5p
>LmjF.35.2800	Abhydro_lipase
>LmjF.35.2890	SpoU_sub_bind
>LmjF.35.2940	Kelch_3
>LmjF.35.2940	Kelch_5
>LmjF.35.2940	Kelch_4
>LmjF.35.2960	uDENN
>LmjF.35.3060	UBA_e1_C
>LmjF.35.3060	MoeZ_MoeB
>LmjF.35.3200	RRM_3
>LmjF.35.3200	PAM2
>LmjF.35.3450	Transglut_core
>LmjF.35.3570	ALMT
>LmjF.35.3570	DUF2421
>LmjF.35.3750	APC2
>LmjF.35.3840	Pr_beta_C
>LmjF.35.3880	DUF2415
>LmjF.35.3890	EF_hand_6
>LmjF.35.3910	DJ-1_PfpI_N
>LmjF.35.3950	JAB
>LmjF.35.3960	Pkinase_C
>LmjF.35.3970	PINIT
>LmjF.35.3970	SAP
>LmjF.35.4010	Pkinase_C
>LmjF.35.4050	POLO_box
>LmjF.35.4070	TPR_12
>LmjF.35.4070	TPR_1
>LmjF.35.4150	GTP_EFTU_D2
>LmjF.35.4360	zf-DNA_Pol
>LmjF.35.4360	DNA_pol_B_2
>LmjF.35.4670	Apc4_WD40
>LmjF.35.4880	TPR_1
>LmjF.35.5250	Glyco_transf_4
>LmjF.36.0100	IMS_HHH
>LmjF.36.0130	UBA
>LmjF.36.0150	6PF2K
>LmjF.36.0200	Peptidase_S26
>LmjF.36.0500	TPR_16
>LmjF.36.0510	EF_hand_3
>LmjF.36.0540	XPC-binding
>LmjF.36.0600	ubiquitin
>LmjF.36.0670	TPT
>LmjF.36.0760	TPR_7
>LmjF.36.1000	eIF2A
>LmjF.36.1000	Clathrin
>LmjF.36.1340	Apc5
>LmjF.36.1370	Vps4_C
>LmjF.36.1430	EF-1_beta_acid
>LmjF.36.1430	GST_C
>LmjF.36.1440	ATG_C
>LmjF.36.1440	DUF1162
>LmjF.36.1520	PH
>LmjF.36.1530	PH
>LmjF.36.1530	GUN4
>LmjF.36.1630	Clathrin_propel
>LmjF.36.1720	Laminin_G_3
>LmjF.36.1880	NOC3p
>LmjF.36.1950	MutS_II
>LmjF.36.1980	PPP5
>LmjF.36.2035	Apc4_WD40
>LmjF.36.2280	TPR_6
>LmjF.36.2410	Cullin
>LmjF.36.2610	Mur_ligase_C
>LmjF.36.2940	FATC
>LmjF.36.3000	DUF3516
>LmjF.36.3180	Peripla_BP_6
>LmjF.36.3190	zf-CCHC_2
>LmjF.36.3430	CRAL_TRIO_N
>LmjF.36.3470	Transketolase_C
>LmjF.36.3540	TPR_1
>LmjF.36.3650	PD40
>LmjF.36.3660	DCP2
>LmjF.36.3880	eIF2A
>LmjF.36.3930	RVT_1
>LmjF.36.4200	Arrestin_C
>LmjF.36.4200	C2
>LmjF.36.4230	LRR_8
>LmjF.36.4230	LRR_1
>LmjF.36.4230	LRR_5
>LmjF.36.4240	DUF2415
>LmjF.36.4370	WWE
>LmjF.36.4530	WaaY
>LmjF.36.4590	PHD_2
>LmjF.36.4590	EPL1
>LmjF.36.4590	AT_hook
>LmjF.36.4710	Apc4_WD40
>LmjF.36.4840	LRR_8
>LmjF.36.4840	LRR_4
>LmjF.36.4895	RNase_PH_C
>LmjF.36.4900	Vps39_2
>LmjF.36.4900	Vps8
>LmjF.36.4940	RWD
>LmjF.36.5040	Acetyltransf_11
>LmjF.36.5150	Tropomyosin
>LmjF.36.5240	Glyco_hydro_65C
>LmjF.36.6060	MA3
>LmjF.36.6110	DUF1880
>LmjF.36.6170	Kelch_3
>LmjF.36.6210	DUF2450
>LmjF.36.6320	HEAT_EZ
>LmjF.36.6320	HEAT
>LmjF.36.6430	Gelsolin
>LmjF.36.6850	tRNA_lig_CPD
>LmjF.36.6980	PCI
>LmjF.01.0460	mRNA_cap_enzyme
>LmjF.01.0460	mRNA_cap_C
>LmjF.02.0310	TPR_12
>LmjF.02.0310	Apc3
>LmjF.02.0310	TPR_4
>LmjF.02.0370	Apc3
>LmjF.02.0370	TPR_16
>LmjF.02.0640	LRR_8
>LmjF.02.0640	LRR_6
>LmjF.02.0640	LRR_1
>LmjF.03.0120	LRR_8
>LmjF.03.0120	LRR_4
>LmjF.03.0660	EmrE
>LmjF.03.0660	TPT
>LmjF.03.0770	LRR_8
>LmjF.03.0770	ubiquitin
>LmjF.03.0770	LRR_7
>LmjF.03.0870	LRR_8
>LmjF.03.0870	LRR_7
>LmjF.03.0870	LRR_6
>LmjF.04.0180	cEGF
>LmjF.04.0180	EGF_CA
>LmjF.04.0540	EF_hand_5
>LmjF.04.0540	DUF1880
>LmjF.04.0890	TPR_12
>LmjF.04.0890	TPR_10
>LmjF.05.0210	DZR
>LmjF.05.0210	zf-ribbon_3
>LmjF.05.0430	Metallophos
>LmjF.05.0430	Kelch_4
>LmjF.05.0450	Skp1
>LmjF.05.0450	Skp1_POZ
>LmjF.05.0650	LRR_8
>LmjF.05.0650	LRR_6
>LmjF.05.0900	LRR_8
>LmjF.05.0900	LRRNT_2
>LmjF.06.0020	LRR_8
>LmjF.06.0020	LRR_4
>LmjF.06.0020	LRRNT
>LmjF.06.0380	LRR_6
>LmjF.06.0380	LRR_8
>LmjF.06.0440	TPR_12
>LmjF.06.0440	TPR_10
>LmjF.06.0520	LRR_8
>LmjF.06.0520	LRR_4
>LmjF.06.0520	LRR_5
>LmjF.07.0720	IBN_N
>LmjF.07.0720	Xpo1
>LmjF.07.1130	EF_assoc_2
>LmjF.08.0140	ERCC4
>LmjF.08.0140	HHH_2
>LmjF.08.0900	NTP_transf_2
>LmjF.08.0900	HHH
>LmjF.08.1170	FAST_1
>LmjF.08.1170	DUF1601
>LmjF.08.1180	Slu7
>LmjF.08.1180	zf-CCHC
>LmjF.08.1190	eIF2A
>LmjF.08.1190	WD40
>LmjF.09.0320	CHASE
>LmjF.09.0320	Guanylate_cyc
>LmjF.09.0330	CHASE
>LmjF.09.0330	Guanylate_cyc
>LmjF.09.0340	CHASE
>LmjF.09.0340	Guanylate_cyc
>LmjF.09.0580	LRR_8
>LmjF.09.0580	LRR_4
>LmjF.09.0580	LRRNT_2
>LmjF.09.0900	EF_hand_5
>LmjF.09.0900	EF_hand_6
>LmjF.09.1180	Skp1
>LmjF.09.1180	Skp1_POZ
>LmjF.09.1290	Kelch_4
>LmjF.09.1290	Kelch_6
>LmjF.09.1290	Kelch_3
>LmjF.09.1510	Laminin_G_3
>LmjF.09.1510	Laminin_G_2
>LmjF.11.0160	Sec15
>LmjF.11.0160	COG2
>LmjF.11.0440	LRR_8
>LmjF.11.0440	LRR_4
>LmjF.11.0440	DUF3439
>LmjF.11.0810	EF_hand_5
>LmjF.11.0810	EF_hand_4
>LmjF.11.0810	EF_hand_6
>LmjF.11.1040	RRM_6
>LmjF.11.1040	RRM_1
>LmjF.12.0560	TPR_16
>LmjF.12.0560	TPR_6
>LmjF.12.0730	LRR_8
>LmjF.12.0730	LRR_4
>LmjF.12.0730	LRRNT_2
>LmjF.12.0730	DUF3439
>LmjF.12.0730	LRR_5
>LmjF.12.0755	LRR_8
>LmjF.12.0755	LRRNT_2
>LmjF.12.0755	LRR_4
>LmjF.12.0755	LRR_1
>LmjF.12.0755	DUF3439
>LmjF.12.0760	LRR_8
>LmjF.12.0760	DUF3439
>LmjF.12.0760	LRR_4
>LmjF.12.0760	LRRNT_2
>LmjF.12.0765	LRR_8
>LmjF.12.0765	DUF3439
>LmjF.12.0765	LRRNT_2
>LmjF.12.0765	LRR_1
>LmjF.12.0765	LRR_6
>LmjF.12.0780	LRR_8
>LmjF.12.0780	LRRNT_2
>LmjF.12.0780	DUF3439
>LmjF.12.0810	LRR_8
>LmjF.12.0810	LRRNT_2
>LmjF.12.0810	DUF3439
>LmjF.12.0830	LRR_8
>LmjF.12.0830	LRR_4
>LmjF.12.0830	LRRNT_2
>LmjF.12.0830	DUF3439
>LmjF.12.0850	LRR_8
>LmjF.12.0850	LRR_4
>LmjF.12.0850	LRRNT_2
>LmjF.12.0850	LRR_1
>LmjF.12.0850	DUF3439
>LmjF.12.0870	LRR_8
>LmjF.12.0870	LRRNT_2
>LmjF.12.0870	LRR_1
>LmjF.12.0870	LRR_5
>LmjF.12.0870	DUF3439
>LmjF.12.0890	LRR_8
>LmjF.12.0890	LRRNT_2
>LmjF.12.0890	LRR_1
>LmjF.12.0910	LRR_8
>LmjF.12.0910	LRRNT_2
>LmjF.12.0910	LRR_1
>LmjF.12.0910	LRR_5
>LmjF.12.0920	LRR_8
>LmjF.12.0920	LRRNT_2
>LmjF.12.0920	LRR_1
>LmjF.12.0940	LRR_8
>LmjF.12.0940	LRRNT_2
>LmjF.12.0940	DUF3439
>LmjF.12.0960	LRR_8
>LmjF.12.0960	LRR_4
>LmjF.12.0960	LRRNT_2
>LmjF.12.0960	DUF3439
>LmjF.12.0980	LRR_8
>LmjF.12.0980	LRRNT_2
>LmjF.12.0980	DUF3439
>LmjF.12.0990	LRR_8
>LmjF.12.0990	LRRNT_2
>LmjF.12.0990	LRR_4
>LmjF.12.0990	LRR_5
>LmjF.12.1000	LRR_8
>LmjF.12.1000	LRRNT_2
>LmjF.12.1000	DUF3439
>LmjF.12.1060	LRR_8
>LmjF.12.1060	LRRNT_2
>LmjF.12.1060	LRR_4
>LmjF.12.1060	LRR_1
>LmjF.12.1070	LRR_8
>LmjF.12.1070	LRRNT_2
>LmjF.12.1070	LRR_4
>LmjF.12.1070	DUF3439
>LmjF.12.1070	LRR_1
>LmjF.12.1090	LRR_8
>LmjF.12.1090	LRRNT_2
>LmjF.12.1090	LRR_1
>LmjF.12.1090	LRR_5
>LmjF.13.0010	CLTH
>LmjF.13.0010	LisH
>LmjF.13.0640	Cse1
>LmjF.13.0640	CAS_CSE1
>LmjF.13.0640	Xpo1
>LmjF.13.0640	IBN_N
>LmjF.13.1490	Lactamase_B_2
>LmjF.13.1490	DRMBL
>LmjF.13.1700	LRR_8
>LmjF.13.1700	LRR_5
>LmjF.13.1700	LRR_1
>LmjF.14.0010	EXOSC1
>LmjF.14.0010	ECR1_N
>LmjF.14.0280	zf-CCHC_4
>LmjF.14.0280	zf-CCHC
>LmjF.14.0360	zf-CW
>LmjF.14.0360	Bromodomain
>LmjF.14.0960	OAS1_C
>LmjF.15.0280	PPR_2
>LmjF.15.0280	PPR
>LmjF.15.0690	tRNA_SAD
>LmjF.15.0690	tRNA-synt_2c
>LmjF.15.0720	FAD_binding_3
>LmjF.15.0720	NAD_binding_8
>LmjF.15.1170	TF_Zn_Ribbon
>LmjF.15.1170	TFIIB
>LmjF.16.0510	DEAD
>LmjF.16.0510	UvrD-helicase
>LmjF.16.0510	DUF3628
>LmjF.16.0910	EF_hand_6
>LmjF.16.1330	LRR_8
>LmjF.16.1330	LRR_4
>LmjF.16.1330	LRR_6
>LmjF.16.1330	LRR_1
>LmjF.16.1460	Tropomyosin_1
>LmjF.16.1560	PPR_3
>LmjF.16.1560	PPR_2
>LmjF.16.1640	CLU
>LmjF.16.1640	eIF3_p135
>LmjF.16.1640	TPR_5
>LmjF.16.1640	TPR_12
>LmjF.16.1640	TPR_11
>LmjF.16.1660	TPR_2
>LmjF.17.0380	V-SNARE_C
>LmjF.17.0380	V-SNARE
>LmjF.17.0410	BRCT
>LmjF.17.0410	FHA
>LmjF.17.0830	Metallophos
>LmjF.17.0830	DBR1
>LmjF.17.0930	CUE
>LmjF.17.0930	UBA
>LmjF.17.0990	HEAT_2
>LmjF.17.0990	PI3_PI4_kinase
>LmjF.17.0990	DUF3385
>LmjF.17.0990	FAT
>LmjF.18.0140	cNMP_binding
>LmjF.18.0300	RRM_6
>LmjF.18.0500	PPR_1
>LmjF.18.0500	PPR_2
>LmjF.18.0820	CLASP_N
>LmjF.18.0820	HEAT_EZ
>LmjF.18.1050	PARP
>LmjF.18.1050	Pkinase
>LmjF.18.1560	EF_hand_4
>LmjF.18.1560	EF_hand_6
>LmjF.19.0010	SNARE
>LmjF.19.0010	Syntaxin-6_N
>LmjF.19.0340	EF_hand_5
>LmjF.19.0340	EF_hand_6
>LmjF.19.0530	LRR_8
>LmjF.19.0530	LRR_7
>LmjF.19.1520	IF3_N
>LmjF.19.1520	IF3_C
>LmjF.19.1640	F-box-like
>LmjF.20.0600	PAP_central
>LmjF.20.0600	NTP_transf_2
>LmjF.20.0660	KAP
>LmjF.20.0780	Tubulin
>LmjF.20.0780	Misat_Myo_SegII
>LmjF.20.1090	AAA
>LmjF.20.1090	Rad17
>LmjF.20.1240	WD40
>LmjF.20.1240	Peptidase_C14
>LmjF.20.1360	RNase_PH
>LmjF.20.1360	RNase_PH_C
>LmjF.20.1690	TPR_12
>LmjF.20.1690	TPR_1
>LmjF.20.1690	TPR_6
>LmjF.21.0260	TPR_9
>LmjF.21.0260	TPR_14
>LmjF.21.0430	RRM_6
>LmjF.21.0875	HEAT_EZ
>LmjF.21.0875	Adaptin_N
>LmjF.21.0880	ABC_tran
>LmjF.21.0880	PDR_CDR
>LmjF.21.0980	eIF2A
>LmjF.21.0980	WD40
>LmjF.21.0980	Sec16_C
>LmjF.21.1110	TPR_12
>LmjF.21.1110	TPR_7
>LmjF.21.1520	HMG_box
>LmjF.21.1520	DUF1898
>LmjF.21.1740	OAS1_C
>LmjF.22.0140	BAG
>LmjF.22.0140	ubiquitin
>LmjF.22.0920	efhand_like
>LmjF.22.1440	RRM_1
>LmjF.22.1440	zf-RanBP
>LmjF.22.1470	TPR_14
>LmjF.22.1470	TPR_12
>LmjF.22.1670	DZR
>LmjF.22.1670	zinc_ribbon_2
>LmjF.23.0160	cNMP_binding
>LmjF.23.0160	LRR_6
>LmjF.23.0680	DNA_primase_S
>LmjF.23.1405	M20_dimer
>LmjF.23.1405	Peptidase_M20
>LmjF.23.1550	Suf
>LmjF.23.1550	TPR_16
>LmjF.24.0200	TFIIS_M
>LmjF.24.0200	TFIIS_C
>LmjF.24.1620	GST_C_2
>LmjF.25.0610	Peptidase_C14
>LmjF.25.0610	WD40
>LmjF.25.0970	EF_hand_6
>LmjF.25.0970	EF_hand_3
>LmjF.25.0970	efhand
>LmjF.25.1080	RRM_1
>LmjF.25.1080	eIF-4B
>LmjF.25.1210	WD40
>LmjF.25.1210	YWTD
>LmjF.25.1220	zf-CCCH
>LmjF.25.1220	RRM_6
>LmjF.25.1600	EF_hand_5
>LmjF.25.1600	EF_hand_6
>LmjF.25.1680	TPR_12
>LmjF.25.1680	TPR_10
>LmjF.25.2070	NAD_binding_1
>LmjF.25.2070	FAD_binding_6
>LmjF.25.2170	MobB
>LmjF.25.2170	Clp1
>LmjF.25.2300	EF_hand_5
>LmjF.25.2300	SPARC_Ca_bdg
>LmjF.25.2410	Kinesin
>LmjF.25.2410	Mcp5_PH
>LmjF.26.0470	Cse1
>LmjF.26.0470	IBN_N
>LmjF.26.0590	Ribonuclease_3
>LmjF.26.0590	dsrm
>LmjF.26.0650	Pyr_redox_2
>LmjF.26.0650	Pyr_redox
>LmjF.26.0850	IF3_C
>LmjF.26.0850	IF3_N
>LmjF.26.0870	FYRC
>LmjF.26.0870	FYRN
>LmjF.26.1580	PQQ_2
>LmjF.26.1580	WD40
>LmjF.26.1740	Ank_2
>LmjF.26.1740	Ank_3
>LmjF.26.1740	Ank_5
>LmjF.26.1810	zf-C2H2_6
>LmjF.26.1810	zf-C2H2_4
>LmjF.26.1840	Methyltransf_18
>LmjF.26.1840	Methyltransf_26
>LmjF.26.2120	Pkinase
>LmjF.26.2120	cEGF
>LmjF.27.0010	Thioredoxin
>LmjF.27.0010	TPR_15
>LmjF.27.0580	CLTH
>LmjF.27.1010	Sec6
>LmjF.27.1010	Vps53_N
>LmjF.27.1680	LRR_4
>LmjF.27.1680	NTF2
>LmjF.27.1690	LRR_4
>LmjF.27.1690	NTF2
>LmjF.27.1700	ABC_tran
>LmjF.27.1700	ABC2_membrane
>LmjF.27.1950	AAA_17
>LmjF.27.1950	ADK
>LmjF.27.1950	Dpy-30
>LmjF.27.2600	TFIIE_alpha
>LmjF.27.2600	HTH_9
>LmjF.28.0170	LRR_6
>LmjF.28.1020	TPR_16
>LmjF.28.1020	TPR_11
>LmjF.28.1080	HMG_box
>LmjF.28.1080	DUF1898
>LmjF.28.1330	LRR_8
>LmjF.28.1330	LRR_4
>LmjF.28.1440	IMS
>LmjF.28.1440	IMS_HHH
>LmjF.28.2380	EGF
>LmjF.28.2380	EGF_2
>LmjF.28.2380	Laminin_EGF
>LmjF.28.2380	EGF_CA
>LmjF.28.2440	Hexapep
>LmjF.28.2450	FG-GAP
>LmjF.28.2450	UnbV_ASPIC
>LmjF.28.2540	HEAT_2
>LmjF.28.2540	HEAT
>LmjF.28.2550	TPR_11
>LmjF.28.2550	SET
>LmjF.28.2550	zf-MYND
>LmjF.29.0180	RRM_6
>LmjF.29.0180	zf-RanBP
>LmjF.29.0340	Thioredoxin_7
>LmjF.29.0340	UBX
>LmjF.29.0380	DUF3250
>LmjF.29.0380	C2
>LmjF.29.0610	zf-C2H2_jaz
>LmjF.29.0610	NUFIP1
>LmjF.29.0930	ABC_tran
>LmjF.29.0930	ABC2_membrane
>LmjF.29.1790	PTCB-BRCT
>LmjF.29.1790	BRCT
>LmjF.29.1930	EF_hand_5
>LmjF.29.1930	EF_hand_6
>LmjF.29.2010	PPR_2
>LmjF.29.2010	PPR_1
>LmjF.29.2010	PPR
>LmjF.29.2010	RPM2
>LmjF.29.2060	CAS_CSE1
>LmjF.29.2060	Cse1
>LmjF.29.2060	IBN_N
>LmjF.29.2090	CSD
>LmjF.29.2090	zf-CCHC
>LmjF.29.2880	LRR_8
>LmjF.29.2880	LRR_4
>LmjF.29.2880	LRR_7
>LmjF.30.0510	LRR_8
>LmjF.30.0510	LRR_1
>LmjF.30.0510	LRRNT_2
>LmjF.30.1230	zf-C2H2_2
>LmjF.30.1230	zf-C2H2
>LmjF.30.1530	Rad17
>LmjF.30.1530	RuvB_N
>LmjF.30.2210	KAP
>LmjF.30.2210	Arm
>LmjF.30.2520	eIF2A
>LmjF.30.2520	DUF3639
>LmjF.30.3390	HEAT_EZ
>LmjF.31.0210	MobB
>LmjF.31.0210	Clp1
>LmjF.31.1160	LRR_8
>LmjF.31.1160	LRR_6
>LmjF.31.1440	LRR_8
>LmjF.31.1440	LRR_4
>LmjF.31.1440	LRRNT_2
>LmjF.31.1445	LRR_8
>LmjF.31.1445	LRR_1
>LmjF.31.1445	DUF3439
>LmjF.31.1445	LRRNT_2
>LmjF.31.1450	LRR_8
>LmjF.31.1450	LRR_4
>LmjF.31.1450	LRRNT_2
>LmjF.31.1450	LRR_6
>LmjF.31.1460	LRR_8
>LmjF.31.1460	LRR_4
>LmjF.31.1460	LRRNT_2
>LmjF.31.1480	LRR_8
>LmjF.31.1480	LRR_4
>LmjF.31.1480	LRR_6
>LmjF.31.2170	HEAT_2
>LmjF.31.2170	HEAT_PBS
>LmjF.31.2520	EGF
>LmjF.31.2520	hEGF
>LmjF.31.2520	Laminin_EGF
>LmjF.31.2520	PSI
>LmjF.31.2530	EGF_2
>LmjF.31.2530	hEGF
>LmjF.31.2530	PSI
>LmjF.31.2540	EGF_2
>LmjF.31.2540	hEGF
>LmjF.31.2540	Laminin_EGF
>LmjF.31.2540	PSI
>LmjF.31.2590	TerD
>LmjF.31.2590	Tellurium_res
>LmjF.31.2690	PPR
>LmjF.31.2690	PPR_2
>LmjF.32.0240	LRR_1
>LmjF.32.0240	LRR_6
>LmjF.32.0410	TPR_11
>LmjF.32.0410	TPR_9
>LmjF.32.0690	Ribosomal_S4
>LmjF.32.0690	S4
>LmjF.32.0810	HAMP
>LmjF.32.0810	Cache_1
>LmjF.32.0840	RRM_5
>LmjF.32.0840	RRM_1
>LmjF.32.1140	PPR_2
>LmjF.32.1140	PPR_3
>LmjF.32.2150	Vac14_Fab1_bd
>LmjF.32.2150	IBN_N
>LmjF.32.2490	Suf
>LmjF.32.2490	PRP1_N
>LmjF.32.2490	TPR_2
>LmjF.32.2920	PQQ_2
>LmjF.32.2920	PQQ
>LmjF.32.3010	REJ
>LmjF.32.3760	Enolase_C
>LmjF.32.3760	Enolase_N
>LmjF.33.0550	AAA_11
>LmjF.33.0550	AAA_12
>LmjF.33.0670	eIF2A
>LmjF.33.0670	WD40
>LmjF.33.1210	PPR_2
>LmjF.33.1210	PPR_1
>LmjF.33.1220	F-box-like
>LmjF.33.1220	UIM
>LmjF.33.1490	TPR_12
>LmjF.33.1490	CHAT
>LmjF.33.1500	EF_hand_5
>LmjF.33.1500	C2
>LmjF.33.1620	CLASP_N
>LmjF.33.1620	DUF2435
>LmjF.33.1950	RNase_Zc3h12a
>LmjF.33.1950	PPR_2
>LmjF.33.1950	PPR
>LmjF.33.2290	HAMP
>LmjF.33.2650	ThiF
>LmjF.33.2650	MoeZ_MoeB
>LmjF.34.0020	LRR_8
>LmjF.34.0020	LRR_5
>LmjF.34.0020	LRR_1
>LmjF.34.0100	Herpes_UL52
>LmjF.34.0100	DNA_primase_S
>LmjF.34.0280	Peptidase_C2
>LmjF.34.0280	Calpain_III
>LmjF.34.0300	Peptidase_S9_N
>LmjF.34.0540	TPR_12
>LmjF.34.0540	TPR_16
>LmjF.34.0550	LRR_8
>LmjF.34.0550	LRR_6
>LmjF.34.0550	LRR_1
>LmjF.34.0640	LRR_8
>LmjF.34.0640	LRR_4
>LmjF.34.0880	PPR_3
>LmjF.34.0880	PPR_2
>LmjF.34.0950	Rhodanese
>LmjF.34.0950	Lactamase_B
>LmjF.34.1290	LRR_6
>LmjF.34.1290	LRR_1
>LmjF.34.1460	PPR_2
>LmjF.34.1460	PPR
>LmjF.34.2030	TPR_12
>LmjF.34.2030	TPR_10
>LmjF.34.2490	WD40
>LmjF.34.2490	TFIIIC_delta
>LmjF.34.3140	WW
>LmjF.34.3140	zf-CCHC
>LmjF.34.3140	zf-CCHC_2
>LmjF.34.3140	zf-RanBP
>LmjF.34.3310	LRR_8
>LmjF.34.3310	LRR_6
>LmjF.34.3790	WD40
>LmjF.34.3790	eIF2A
>LmjF.34.4150	Rep_fac-A_C
>LmjF.34.4150	Rep-A_N
>LmjF.34.4260	Exo_endo_phos
>LmjF.34.4260	CALCOCO1
>LmjF.35.0290	3HCDH
>LmjF.35.0290	ECH
>LmjF.35.2030	EF_hand_4
>LmjF.35.2030	EF_hand_6
>LmjF.35.2330	HEAT_EZ
>LmjF.35.2330	IBN_N
>LmjF.35.2770	IQ
>LmjF.35.2770	Dpy-30
>LmjF.35.2800	Abhydrolase_1
>LmjF.35.3050	U-box
>LmjF.35.3050	zf-CCHC_2
>LmjF.35.3370	HA2
>LmjF.35.3370	Helicase_C
>LmjF.35.3660	DZR
>LmjF.35.3660	zf-C2HC_2
>LmjF.35.4060	efhand
>LmjF.35.4060	EF_hand_4
>LmjF.35.4390	TPR_12
>LmjF.35.4390	TPR_10
>LmjF.35.4390	TPR_16
>LmjF.35.5090	RNase_Zc3h12a
>LmjF.35.5090	PPR_3
>LmjF.36.0430	TFIIA_gamma_C
>LmjF.36.0430	TFIIA_gamma_N
>LmjF.36.2090	SPA
>LmjF.36.2090	Afi1
>LmjF.36.2430	EF_hand_5
>LmjF.36.2430	efhand
>LmjF.36.2720	HEAT_EZ
>LmjF.36.2720	Adaptin_N
>LmjF.36.2720	IBN_N
>LmjF.36.2720	HEAT
>LmjF.36.2780	DUF2399
>LmjF.36.2780	TP6A_N
>LmjF.36.3120	EF_hand_6
>LmjF.36.3120	EF_hand_5
>LmjF.36.3120	MIR
>LmjF.36.3870	LRR_6
>LmjF.36.3870	LRR_4
>LmjF.36.4040	TPR_12
>LmjF.36.4040	TPR_10
>LmjF.36.4890	LRR_8
>LmjF.36.4890	LRR_4
>LmjF.36.5210	YWTD
>LmjF.36.5210	WD40
>LmjF.36.5350	zf-H2C2_2
>LmjF.36.5350	zf-C2H2
>LmjF.36.5790	LRR_8
>LmjF.36.5790	LRR_6
>LmjF.36.5970	Tmemb_185A
>LmjF.36.5970	DnaJ
>LmjF.36.5980	WW
>LmjF.36.5980	RRM_1
>LmjF.36.6030	ADK
>LmjF.36.6030	AAA_17
>LmjF.36.6100	TPR_11
>LmjF.36.6100	Coatomer_E
>LmjF.36.6100	TPR_6
>LmjF.36.6320	DUF2435
>LmjF.36.6730	ADK_lid
